# Supplementary material for: Transmission of SARS-CoV-2 in free-ranging white-tailed deer in the United States
Source: Nat Commun. 2023 Jul 10;14:4078. doi: 10.1038/s41467-023-39782-x (PMC10333304; doi:10.1038/s41467-023-39782-x)
Supplement: Supplementary file 4 — Supplementary Data 1–9 [file 41467_2023_39782_MOESM4_ESM.xlsx]

## Sheet: Supplementary Data 1
Sample Identifier	Virus Name	Collection Date	State of Sampling	PANGO lineage	VOC	GISAID or BioSample Assession No.	GISAID or Biosample strain name	Breadth of coverage	Average depth	Total sites with 10 or more reads
21-038000-001	SARS-CoV-2/white-tailed deer/USA/21-038000-001_IL_Kane_2021-11-20	2021-11-20	IL	AY.26	delta	EPI_ISL_9388140	hCoV-19/deer/USA/IL-21-038000-001/2021	29828	2000	29822
21-038000-002	SARS-CoV-2/white-tailed deer/USA/21-038000-002_IL_McHenry_2021-11-21	2021-11-21	IL	AY.3	delta	EPI_ISL_9347708	hCoV-19/deer/USA/IL-21-038000-002/2021	29829	1675	29797
21-038001-001	SARS-CoV-2/white-tailed deer/USA/21-038001-001_NY_Allegany_2021-11-27	2021-11-27	NY	P.1	gamma	EPI_ISL_9347709	hCoV-19/deer/USA/NY-21-038001-001/2021	29898	1569	29849
21-038001-002	SARS-CoV-2/white-tailed deer/USA/21-038001-002_NY_Cattaraugus_2021-11-22	2021-11-22	NY	AY.98.1	delta	EPI_ISL_9347710	hCoV-19/deer/USA/NY-21-038001-002/2021	29845	2300	29825
21-038002-001	SARS-CoV-2/white-tailed deer/USA/21-038002-001_NC_Randolph_2021-11-20	2021-11-20	NC	AY.103	delta	EPI_ISL_9347711	hCoV-19/deer/USA/NC-21-038002-001/2021	29824	441	29754
21-038002-002	SARS-CoV-2/white-tailed deer/USA/21-038002-002_NC_Randolph_2021-11-20	2021-11-20	NC	AY.100	delta	EPI_ISL_9347712	hCoV-19/deer/USA/NC-21-038002-002/2021	29832	2222	29809
21-038764-001	SARS-CoV-2/white-tailed deer/USA/21-038764-001_AR_Madison_2021-12-01	2021-12-01	AR	AY.54	delta	EPI_ISL_9347713	hCoV-19/deer/USA/AR-21-038764-001/2021	29826	486	29779
21-038764-002	SARS-CoV-2/white-tailed deer/USA/21-038764-002_AR_Madison_2021-12-01	2021-12-01	AR	AY.103	delta	EPI_ISL_9347714	hCoV-19/deer/USA/AR-21-038764-002/2021	29829	2058	29824
21-038765-001	SARS-CoV-2/white-tailed deer/USA/21-038765-001_KS_Ottawa_2021-12-06	2021-12-06	KS	AY.3	delta	EPI_ISL_9388141	hCoV-19/deer/USA/KS-21-038765-001/2021	29826	1849	29815
21-038765-002	SARS-CoV-2/white-tailed deer/USA/21-038765-002_KS_Clay_2021-12-04	2021-12-04	KS	AY.3	delta	EPI_ISL_9347715	hCoV-19/deer/USA/KS-21-038765-002/2021	29810	864	29810
21-038766-001	SARS-CoV-2/white-tailed deer/USA/21-038766-001_MA_Worcester_2021-12-01	2021-12-01	MA	AY.119	delta	EPI_ISL_9347716	hCoV-19/deer/USA/MA-21-038766-001/2021	29879	1310	29853
21-038766-002	SARS-CoV-2/white-tailed deer/USA/21-038766-002_MA_Norfolk_2021-11-30	2021-11-30	MA	AY.119	delta	EPI_ISL_9347717	hCoV-19/deer/USA/MA-21-038766-002/2021	29850	966	29779
21-038767-001	SARS-CoV-2/white-tailed deer/USA/21-038767-001_OK_Lincoln_2021-11-20	2021-11-20	OK	AY.25	delta	EPI_ISL_9388142	hCoV-19/deer/USA/OK-21-038767-001/2021	29788	1504	29777
21-038767-002	SARS-CoV-2/white-tailed deer/USA/21-038767-002_OK_Lincoln_2021-11-20	2021-11-20	OK	AY.25	delta	EPI_ISL_9388143	hCoV-19/deer/USA/OK-21-038767-002/2021	29790	1149	29743
21-038768-001	SARS-CoV-2/white-tailed deer/USA/21-038768-001_PA_Dauphin_2021-11-29	2021-11-29	PA	AY.107	delta	EPI_ISL_9347718	hCoV-19/deer/USA/PA-21-038768-001/2021	29817	662	29781
21-038768-002	SARS-CoV-2/white-tailed deer/USA/21-038768-002_PA_Bedford_2021-11-30	2021-11-30	PA	B.1.1.7	alpha	EPI_ISL_9347719	hCoV-19/deer/USA/PA-21-038768-002/2021	29752	1009	29527
22-000884-001	SARS-CoV-2/white-tailed deer/USA/22-000884-001_NJ_Cumberland_2021-12-02	2021-12-02	NJ	AY.25	delta	EPI_ISL_9347723	hCoV-19/deer/USA/NJ-22-000884-001/2021	29872	1380	29828
22-000884-002	SARS-CoV-2/white-tailed deer/USA/22-000884-002_NJ_Atlantic_2021-12-08	2021-12-08	NJ	AY.5	delta	EPI_ISL_9347724	hCoV-19/deer/USA/NJ-22-000884-002/2021	29826	1103	29779
22-000885-001	SARS-CoV-2/white-tailed deer/USA/22-000885-001_MN_Ramsey_2021-12-07	2021-12-07	MN	AY.103	delta	EPI_ISL_9347725	hCoV-19/deer/USA/MN-22-000885-001/2021	29790	198	29739
22-000885-002	SARS-CoV-2/white-tailed deer/USA/22-000885-002_MN_Anoka_2021-12-01	2021-12-01	MN	AY.44	delta	EPI_ISL_9347726	hCoV-19/deer/USA/MN-22-000885-002/2021	29826	257	29776
22-000886-001	SARS-CoV-2/white-tailed deer/USA/22-000886-001_ME_Oxford_2021-12-10	2021-12-10	ME	AY.25	delta	EPI_ISL_9347727	hCoV-19/deer/USA/ME-22-000886-001/2021	29751	281	29213
22-000886-002	SARS-CoV-2/white-tailed deer/USA/22-000886-002_ME_Waldo_2021-12-11	2021-12-11	ME	AY.103	delta	EPI_ISL_9347728	hCoV-19/deer/USA/ME-22-000886-002/2021	29826	807	29825
22-000890-001	SARS-CoV-2/white-tailed deer/USA/22-000890-001_NY_Schuyler_2021-11-29	2021-11-29	NY	B.1.1.7	alpha	EPI_ISL_16297217	hCoV-19/deer/USA/NY-22-000890-001/2021	29856	485	29836
22-000890-002	SARS-CoV-2/white-tailed deer/USA/22-000890-002_PA_Mercer_2021-12-10	2021-12-10	PA	AY.39	delta	EPI_ISL_16297228	hCoV-19/deer/USA/PA-22-000890-002/2021	29836	352	29814
22-000890-003	SARS-CoV-2/white-tailed deer/USA/22-000890-003_MA_Berkshire_2021-11-30	2021-11-30	MA	B.1.1.7	alpha	EPI_ISL_16297210	hCoV-19/deer/USA/MA-22-000890-003/2021	29869	677	29840
22-000890-004	SARS-CoV-2/white-tailed deer/USA/22-000890-004_AR_Madison_2021-12-01	2021-12-01	AR	AY.25	delta	EPI_ISL_16297209	hCoV-19/deer/USA/AR-22-000890-004/2021	29822	77	28576
22-000890-005	SARS-CoV-2/white-tailed deer/USA/22-000890-005_NC_Wake_2021-11-19	2021-11-19	NC	AY.118	delta	EPI_ISL_16297226	hCoV-19/deer/USA/NC-22-000890-005/2021	29862	631	29824
22-000890-006	SARS-CoV-2/white-tailed deer/USA/22-000890-006_NJ_Atlantic_2021-12-11	2021-12-11	NJ	AY.103	delta	EPI_ISL_16297214	hCoV-19/deer/USA/NJ-22-000890-006/2021	29829	629	29826
22-000890-007	SARS-CoV-2/white-tailed deer/USA/22-000890-007_IL_Kankakee_2021-12-04	2021-12-04	IL	B.1.1.7	alpha	EPI_ISL_16308414	hCoV-19/deer/USA/IL-22-000890-007/2021	29838	876	29819
22-000890-008	SARS-CoV-2/white-tailed deer/USA/22-000890-008_NY_Erie_2021-11-23	2021-11-23	NY	B.1.1.7	alpha	EPI_ISL_16308416	hCoV-19/deer/USA/NY-22-000890-008/2021	29817	819	29805
22-000890-009	SARS-CoV-2/white-tailed deer/USA/22-000890-009_NY_Orange_2021-11-21	2021-11-21	NY	AY.116	delta	EPI_ISL_16297218	hCoV-19/deer/USA/NY-22-000890-009/2021	29829	788	29825
22-000890-010	SARS-CoV-2/white-tailed deer/USA/22-000890-010_PA_Jefferson_2021-12-01	2021-12-01	PA	AY.3	delta	EPI_ISL_16308419	hCoV-19/deer/USA/PA-22-000890-010/2021	29781	782	29778
22-000890-011	SARS-CoV-2/white-tailed deer/USA/22-000890-011_NC_Rutherford_2021-11-20	2021-11-20	NC	AY.100	delta	EPI_ISL_16297227	hCoV-19/deer/USA/NC-22-000890-011/2021	29829	1615	29801
22-000890-012	SARS-CoV-2/white-tailed deer/USA/22-000890-012_NJ_Atlantic_2021-12-07	2021-12-07	NJ	AY.103	delta	EPI_ISL_16297215	hCoV-19/deer/USA/NJ-22-000890-012/2021	29828	932	29824
22-000890-013	SARS-CoV-2/white-tailed deer/USA/22-000890-013_NY_Schuyler_2021-11-29	2021-11-29	NY	B.1.1.7	alpha	EPI_ISL_16297219	hCoV-19/deer/USA/NY-22-000890-013/2021	29841	1348	29821
22-000890-014	SARS-CoV-2/white-tailed deer/USA/22-000890-014_PA_Monroe_2021-12-06	2021-12-06	PA	B.1.1.7	alpha	EPI_ISL_16297229	hCoV-19/deer/USA/PA-22-000890-014/2021	29824	1581	29820
22-000890-015	SARS-CoV-2/white-tailed deer/USA/22-000890-015_NJ_Warren_2021-12-08	2021-12-08	NJ	AY.103	delta	EPI_ISL_16308421	hCoV-19/deer/USA/NJ-22-000890-015/2021	29829	1481	29820
22-000890-016	SARS-CoV-2/white-tailed deer/USA/22-000890-016_NJ_Hunterdon_2021-12-07	2021-12-07	NJ	AY.3	delta	EPI_ISL_16297216	hCoV-19/deer/USA/NJ-22-000890-016/2021	29844	1225	29827
22-000890-017	SARS-CoV-2/white-tailed deer/USA/22-000890-017_PA_Allegheny_2021-12-02	2021-12-02	PA	B.1.1.7	alpha	EPI_ISL_16297230	hCoV-19/deer/USA/PA-22-000890-017/2021	29868	914	29821
22-000890-018	SARS-CoV-2/white-tailed deer/USA/22-000890-018_NY_Schuyler_2021-11-21	2021-11-21	NY	B.1.1.7	alpha	EPI_ISL_16297220	hCoV-19/deer/USA/NY-22-000890-018/2021	29850	397	29773
22-000890-019	SARS-CoV-2/white-tailed deer/USA/22-000890-019_PA_Crawford_2021-11-29	2021-11-29	PA	AY.103	delta	EPI_ISL_16297231	hCoV-19/deer/USA/PA-22-000890-019/2021	29830	825	29824
22-000890-020	SARS-CoV-2/white-tailed deer/USA/22-000890-020_NY_Schuyler_2021-11-21	2021-11-21	NY	B.1.1.7	alpha	EPI_ISL_16308417	hCoV-19/deer/USA/NY-22-000890-020/2021	29879	1158	29847
22-000890-021	SARS-CoV-2/white-tailed deer/USA/22-000890-021_MA_Dukes_2021-12-01	2021-12-01	MA	AY.44	delta	EPI_ISL_16297211	hCoV-19/deer/USA/MA-22-000890-021/2021	29822	230	29776
22-000890-022	SARS-CoV-2/white-tailed deer/USA/22-000890-022_NY_Cattaraugus_2021-11-28	2021-11-28	NY	P.1	gamma	EPI_ISL_16297221	hCoV-19/deer/USA/NY-22-000890-022/2021	29897	1140	29839
22-000890-023	SARS-CoV-2/white-tailed deer/USA/22-000890-023_NY_Yates_2021-11-22	2021-11-22	NY	B.1.1.7	alpha	EPI_ISL_16297222	hCoV-19/deer/USA/NY-22-000890-023/2021	29841	1149	29810
22-000890-024	SARS-CoV-2/white-tailed deer/USA/22-000890-024_MA_Bristol_2021-12-01	2021-12-01	MA	AY.25	delta	EPI_ISL_16297212	hCoV-19/deer/USA/MA-22-000890-024/2021	29826	1083	29783
22-000890-025	SARS-CoV-2/white-tailed deer/USA/22-000890-025_NY_Schuyler_2021-11-21	2021-11-21	NY	B.1.1.7	alpha	EPI_ISL_16297223	hCoV-19/deer/USA/NY-22-000890-025/2021	29850	662	29819
22-000890-026	SARS-CoV-2/white-tailed deer/USA/22-000890-026_NC_Montgomery_2021-11-20	2021-11-20	NC	AY.103	delta	EPI_ISL_16308418	hCoV-19/deer/USA/NC-22-000890-026/2021	29801	867	29786
22-000890-027	SARS-CoV-2/white-tailed deer/USA/22-000890-027_MA_Berkshire_2021-12-01	2021-12-01	MA	B.1.1.7	alpha	EPI_ISL_16308415	hCoV-19/deer/USA/MA-22-000890-027/2021	29832	1006	29810
22-000890-028	SARS-CoV-2/white-tailed deer/USA/22-000890-028_MA_Bristol_2021-12-03	2021-12-03	MA	AY.4	delta	EPI_ISL_16297213	hCoV-19/deer/USA/MA-22-000890-028/2021	29855	1081	29826
22-000890-029	SARS-CoV-2/white-tailed deer/USA/22-000890-029_NY_Schuyler_2021-11-29	2021-11-29	NY	B.1.1.7	alpha	EPI_ISL_16297224	hCoV-19/deer/USA/NY-22-000890-029/2021	29871	1055	29870
22-000890-030	SARS-CoV-2/white-tailed deer/USA/22-000890-030_PA_Monroe_2021-12-06	2021-12-06	PA	B.1.1.7	alpha	EPI_ISL_16297232	hCoV-19/deer/USA/PA-22-000890-030/2021	29873	1231	29817
22-000890-031	SARS-CoV-2/white-tailed deer/USA/22-000890-031_NY_Schuyler_2021-11-29	2021-11-29	NY	B.1.1.7	alpha	EPI_ISL_16297225	hCoV-19/deer/USA/NY-22-000890-031/2021	29858	1137	29762
22-000890-032	SARS-CoV-2/white-tailed deer/USA/22-000890-032_PA_Lancaster_2021-12-07	2021-12-07	PA	AY.44	delta	EPI_ISL_16308420	hCoV-19/deer/USA/PA-22-000890-032/2021	29824	663	29807
22-001705-001	SARS-CoV-2/white-tailed deer/USA/22-001705-001_NC_Randolph_2021-11-20	2021-11-20	NC	AY.103	delta	EPI_ISL_16297294	hCoV-19/deer/USA/NC-22-001705-001/2021	29835	407	29802
22-001705-002	SARS-CoV-2/white-tailed deer/USA/22-001705-002_MA_Hampden_2021-11-30	2021-11-30	MA	AY.122	delta	EPI_ISL_16318391	hCoV-19/deer/USA/MA-22-001705-002/2021	29677	491	29654
22-001705-003	SARS-CoV-2/white-tailed deer/USA/22-001705-003_MA_Middlesex_2021-12-03	2021-12-03	MA	AY.103	delta	EPI_ISL_16297295	hCoV-19/deer/USA/MA-22-001705-003/2021	29827	703	29826
22-001705-004	SARS-CoV-2/white-tailed deer/USA/22-001705-004_NY_Onondaga_2021-12-14	2021-12-14	NY	B.1.1.7	alpha	EPI_ISL_16297296	hCoV-19/deer/USA/NY-22-001705-004/2021	29823	1351	29713
22-001705-005	SARS-CoV-2/white-tailed deer/USA/22-001705-005_MA_Hampshire_2021-11-29	2021-11-29	MA	AY.103	delta	EPI_ISL_16297297	hCoV-19/deer/USA/MA-22-001705-005/2021	29818	804	29818
22-001705-007	SARS-CoV-2/white-tailed deer/USA/22-001705-007_NC_Rutherford_2021-11-20	2021-11-20	NC	AY.100	delta	EPI_ISL_16297299	hCoV-19/deer/USA/NC-22-001705-007/2021	29763	209	29723
22-001705-008	SARS-CoV-2/white-tailed deer/USA/22-001705-008_NY_Schuyler_2021-11-21	2021-11-21	NY	B.1.1.7	alpha	EPI_ISL_16297300	hCoV-19/deer/USA/NY-22-001705-008/2021	29828	876	29796
22-001705-009	SARS-CoV-2/white-tailed deer/USA/22-001705-009_NJ_Warren_2021-12-07	2021-12-07	NJ	AY.103	delta	EPI_ISL_16318392	hCoV-19/deer/USA/NJ-22-001705-009/2021	29851	1030	29818
22-001705-010	SARS-CoV-2/white-tailed deer/USA/22-001705-010_PA_Cumberland_2021-12-06	2021-12-06	PA	AY.103	delta	EPI_ISL_16297301	hCoV-19/deer/USA/PA-22-001705-010/2021	29827	267	29598
22-001705-011	SARS-CoV-2/white-tailed deer/USA/22-001705-011_NY_Cattaraugus_2021-11-22	2021-11-22	NY	AY.98.1	delta	EPI_ISL_16297302	hCoV-19/deer/USA/NY-22-001705-011/2021	29828	713	29826
22-001705-012	SARS-CoV-2/white-tailed deer/USA/22-001705-012_NY_Onondaga_2021-11-29	2021-11-29	NY	AY.103	delta	EPI_ISL_16297303	hCoV-19/deer/USA/NY-22-001705-012/2021	29800	312	29776
22-001705-013	SARS-CoV-2/white-tailed deer/USA/22-001705-013_PA_Jefferson_2021-11-30	2021-11-30	PA	AY.3	delta	EPI_ISL_16318393	hCoV-19/deer/USA/PA-22-001705-013/2021	29754	770	29754
22-001705-014	SARS-CoV-2/white-tailed deer/USA/22-001705-014_NY_Orange_2021-11-20	2021-11-20	NY	B.1.1.7	alpha	EPI_ISL_16318394	hCoV-19/deer/USA/NY-22-001705-014/2021	29522	1288	29403
22-001705-015	SARS-CoV-2/white-tailed deer/USA/22-001705-015_NY_Yates_2021-11-22	2021-11-22	NY	P.1	gamma	EPI_ISL_16318399	hCoV-19/deer/USA/NY-22-001705-015/2021	29805	807	29766
22-001705-016	SARS-CoV-2/white-tailed deer/USA/22-001705-016_NY_Cattaraugus_2021-11-30	2021-11-30	NY	AY.98.1	delta	EPI_ISL_16297304	hCoV-19/deer/USA/NY-22-001705-016/2021	29853	1054	29827
22-001705-017	SARS-CoV-2/white-tailed deer/USA/22-001705-017_NY_Allegany_2021-11-22	2021-11-22	NY	P.1	gamma	EPI_ISL_16297305	hCoV-19/deer/USA/NY-22-001705-017/2021	29823	353	29763
22-001705-018	SARS-CoV-2/white-tailed deer/USA/22-001705-018_NC_Cleveland_2021-11-20	2021-11-20	NC	AY.100	delta	EPI_ISL_16318395	hCoV-19/deer/USA/NC-22-001705-018/2021	29826	678	29785
22-001705-019	SARS-CoV-2/white-tailed deer/USA/22-001705-019_IL_McHenry_2021-11-21	2021-11-21	IL	AY.103	delta	EPI_ISL_16297306	hCoV-19/deer/USA/IL-22-001705-019/2021	29859	1245	29831
22-001705-020	SARS-CoV-2/white-tailed deer/USA/22-001705-020_MA_Worcester_2021-12-03	2021-12-03	MA	AY.103	delta	EPI_ISL_16318396	hCoV-19/deer/USA/MA-22-001705-020/2021	29841	1234	29815
22-001705-021	SARS-CoV-2/white-tailed deer/USA/22-001705-021_NY_Yates_2021-11-22	2021-11-22	NY	P.1	gamma	EPI_ISL_16318397	hCoV-19/deer/USA/NY-22-001705-021/2021	29800	884	29752
22-001705-022	SARS-CoV-2/white-tailed deer/USA/22-001705-022_TN_Morgan_2021-12-04	2021-12-04	TN	AY.47	delta	EPI_ISL_16297307	hCoV-19/deer/USA/TN-22-001705-022/2021	29762	573	29751
22-001705-023	SARS-CoV-2/white-tailed deer/USA/22-001705-023_NY_Allegany_2021-11-21	2021-11-21	NY	B.1.1.7	alpha	EPI_ISL_16297308	hCoV-19/deer/USA/NY-22-001705-023/2021	29818	896	29818
22-001705-024	SARS-CoV-2/white-tailed deer/USA/22-001705-024_NY_Madison_2021-12-06	2021-12-06	NY	B.1.1.7	alpha	EPI_ISL_16297309	hCoV-19/deer/USA/NY-22-001705-024/2021	29468	393	29442
22-001705-025	SARS-CoV-2/white-tailed deer/USA/22-001705-025_NY_Schuyler_2021-11-21	2021-11-21	NY	B.1.1.7	alpha	EPI_ISL_16297310	hCoV-19/deer/USA/NY-22-001705-025/2021	29818	462	29759
22-001705-026	SARS-CoV-2/white-tailed deer/USA/22-001705-026_NY_Cattaraugus_2021-11-23	2021-11-23	NY	B.1.1.7	alpha	EPI_ISL_16297311	hCoV-19/deer/USA/NY-22-001705-026/2021	29784	528	29782
22-001705-027	SARS-CoV-2/white-tailed deer/USA/22-001705-027_NY_Allegany_2021-11-21	2021-11-21	NY	B.1.1.7	alpha	EPI_ISL_16297312	hCoV-19/deer/USA/NY-22-001705-027/2021	29818	1004	29773
22-001705-028	SARS-CoV-2/white-tailed deer/USA/22-001705-028_NY_Cattaraugus_2021-11-22	2021-11-22	NY	P.1	gamma	EPI_ISL_16297313	hCoV-19/deer/USA/NY-22-001705-028/2021	29816	659	29783
22-001705-029	SARS-CoV-2/white-tailed deer/USA/22-001705-029_IL_Boone_2021-12-03	2021-12-03	IL	AY.44	delta	EPI_ISL_16297314	hCoV-19/deer/USA/IL-22-001705-029/2021	29827	1518	29789
22-001705-030	SARS-CoV-2/white-tailed deer/USA/22-001705-030_MA_Hampshire_2021-11-29	2021-11-29	MA	AY.103	delta	EPI_ISL_16318398	hCoV-19/deer/USA/MA-22-001705-030/2021	29825	1458	29818
22-001705-031	SARS-CoV-2/white-tailed deer/USA/22-001705-031_MA_Middlesex_2021-12-02	2021-12-02	MA	AY.25	delta	EPI_ISL_16297315	hCoV-19/deer/USA/MA-22-001705-031/2021	29827	1037	29783
22-001705-032	SARS-CoV-2/white-tailed deer/USA/22-001705-032_PA_Crawford_2021-11-29	2021-11-29	PA	AY.103	delta	EPI_ISL_16297316	hCoV-19/deer/USA/PA-22-001705-032/2021	29819	1076	29782
22-002350-001	SARS-CoV-2/white-tailed deer/USA/22-002350-001_NC_Polk_2021-11-20	2021-11-20	NC	AY.39	delta	EPI_ISL_16316155	hCoV-19/deer/USA/NC-22-002350-001/2021	29772	446	29694
22-002350-002	SARS-CoV-2/white-tailed deer/USA/22-002350-002_NY_Allegany_2021-11-22	2021-11-22	NY	B.1.1.7	alpha	EPI_ISL_16316156	hCoV-19/deer/USA/NY-22-002350-002/2021	29750	161	29661
22-002350-003	SARS-CoV-2/white-tailed deer/USA/22-002350-003_PA_Tioga_2021-12-02	2021-12-02	PA	P.1	gamma	EPI_ISL_16297284	hCoV-19/deer/USA/PA-22-002350-003/2021	29795	350	29722
22-002350-004	SARS-CoV-2/white-tailed deer/USA/22-002350-004_NC_Rutherford_2021-11-20	2021-11-20	NC	AY.39	delta	EPI_ISL_16316157	hCoV-19/deer/USA/NC-22-002350-004/2021	29757	381	29728
22-002350-005	SARS-CoV-2/white-tailed deer/USA/22-002350-005_LA_Ouachita_2021-12-17	2021-12-17	LA	AY.119	delta	EPI_ISL_16297266	hCoV-19/deer/USA/LA-22-002350-005/2021	29783	174	29710
22-002350-006	SARS-CoV-2/white-tailed deer/USA/22-002350-006_MA_Bristol_2021-12-02	2021-12-02	MA	B.1.617.2	delta	EPI_ISL_16297267	hCoV-19/deer/USA/MA-22-002350-006/2021	29797	643	29779
22-002350-007	SARS-CoV-2/white-tailed deer/USA/22-002350-007_NY_Madison_2021-12-06	2021-12-06	NY	B.1.1.7	alpha	EPI_ISL_16297278	hCoV-19/deer/USA/NY-22-002350-007/2021	29789	538	29760
22-002350-008	SARS-CoV-2/white-tailed deer/USA/22-002350-008_NY_Allegany_2021-11-28	2021-11-28	NY	P.1	gamma	EPI_ISL_16308828	hCoV-19/deer/USA/NY-22-002350-008/2021	29797	703	29768
22-002350-009	SARS-CoV-2/white-tailed deer/USA/22-002350-009_MA_Middlesex_2021-12-03	2021-12-03	MA	AY.103	delta	EPI_ISL_16297268	hCoV-19/deer/USA/MA-22-002350-009/2021	29828	1252	29824
22-002350-010	SARS-CoV-2/white-tailed deer/USA/22-002350-010_MA_Middlesex_2021-11-29	2021-11-29	MA	AY.103	delta	EPI_ISL_16297269	hCoV-19/deer/USA/MA-22-002350-010/2021	29859	719	29779
22-002350-011	SARS-CoV-2/white-tailed deer/USA/22-002350-011_NY_Schuyler_2021-11-21	2021-11-21	NY	B.1.1.7	alpha	EPI_ISL_16308829	hCoV-19/deer/USA/NY-22-002350-011/2021	29431	382	29073
22-002350-013	SARS-CoV-2/white-tailed deer/USA/22-002350-013_PA_Lancaster_2021-12-06	2021-12-06	PA	AY.44	delta	EPI_ISL_16316158	hCoV-19/deer/USA/PA-22-002350-013/2021	29784	1273	29771
22-002350-014	SARS-CoV-2/white-tailed deer/USA/22-002350-014_MA_Hampden_2021-12-03	2021-12-03	MA	AY.103	delta	EPI_ISL_16316159	hCoV-19/deer/USA/MA-22-002350-014/2021	29788	1370	29775
22-002350-015	SARS-CoV-2/white-tailed deer/USA/22-002350-015_NY_Allegany_2021-11-20	2021-11-20	NY	B.1.1.7	alpha	EPI_ISL_16297285	hCoV-19/deer/USA/NY-22-002350-015/2021	29045	222	28155
22-002350-016	SARS-CoV-2/white-tailed deer/USA/22-002350-016_NY_Cattaraugus_2021-11-22	2021-11-22	NY	B.1.1.7	alpha	EPI_ISL_16464976	hCoV-19/deer/USA/NY-22-002350-016/2021	29783	885	29772
22-002350-017	SARS-CoV-2/white-tailed deer/USA/22-002350-017_MA_Middlesex_2021-12-04	2021-12-04	MA	AY.25	delta	EPI_ISL_16297270	hCoV-19/deer/USA/MA-22-002350-017/2021	29792	522	29771
22-002350-018	SARS-CoV-2/white-tailed deer/USA/22-002350-018_NC_Rockingham_2021-12-07	2021-12-07	NC	AY.103	delta	EPI_ISL_16297280	hCoV-19/deer/USA/NC-22-002350-018/2021	29780	654	29768
22-002350-019	SARS-CoV-2/white-tailed deer/USA/22-002350-019_NC_Randolph_2021-11-20	2021-11-20	NC	AY.103	delta	EPI_ISL_16297281	hCoV-19/deer/USA/NC-22-002350-019/2021	29783	1015	29768
22-002350-020	SARS-CoV-2/white-tailed deer/USA/22-002350-020_NJ_Salem_2021-12-07	2021-12-07	NJ	AY.103	delta	EPI_ISL_16297275	hCoV-19/deer/USA/NJ-22-002350-020/2021	29792	817	29779
22-002350-021	SARS-CoV-2/white-tailed deer/USA/22-002350-021_NC_Rockingham_2021-12-07	2021-12-07	NC	AY.103	delta	EPI_ISL_16297282	hCoV-19/deer/USA/NC-22-002350-021/2021	29791	407	29741
22-002350-022	SARS-CoV-2/white-tailed deer/USA/22-002350-022_NC_Randolph_2021-11-20	2021-11-20	NC	AY.103	delta	EPI_ISL_16297283	hCoV-19/deer/USA/NC-22-002350-022/2021	29791	1091	29779
22-002350-023	SARS-CoV-2/white-tailed deer/USA/22-002350-023_MA_Norfolk_2021-12-04	2021-12-04	MA	AY.119	delta	EPI_ISL_16297271	hCoV-19/deer/USA/MA-22-002350-023/2021	29779	127	29388
22-002350-024	SARS-CoV-2/white-tailed deer/USA/22-002350-024_NJ_Atlantic_2021-12-08	2021-12-08	NJ	AY.5	delta	EPI_ISL_16297276	hCoV-19/deer/USA/NJ-22-002350-024/2021	29830	949	29816
22-002350-025	SARS-CoV-2/white-tailed deer/USA/22-002350-025_NY_Wyoming_2021-11-28	2021-11-28	NY	B.1.1.7	alpha	EPI_ISL_16316160	hCoV-19/deer/USA/NY-22-002350-025/2021	29592	408	29100
22-002350-026	SARS-CoV-2/white-tailed deer/USA/22-002350-026_NJ_Hunterdon_2021-12-23	2021-12-23	NJ	AY.103	delta	EPI_ISL_16297277	hCoV-19/deer/USA/NJ-22-002350-026/2021	29790	930	29779
22-002350-027	SARS-CoV-2/white-tailed deer/USA/22-002350-027_MA_Hampshire_2021-11-29	2021-11-29	MA	AY.103	delta	EPI_ISL_16297272	hCoV-19/deer/USA/MA-22-002350-027/2021	29785	707	29758
22-002350-028	SARS-CoV-2/white-tailed deer/USA/22-002350-028_MN_Anoka_2021-12-01	2021-12-01	MN	AY.44	delta	EPI_ISL_16297274	hCoV-19/deer/USA/MN-22-002350-028/2021	29792	1165	29781
22-002350-029	SARS-CoV-2/white-tailed deer/USA/22-002350-029_MA_Dukes_2021-12-03	2021-12-03	MA	AY.44	delta	EPI_ISL_16297273	hCoV-19/deer/USA/MA-22-002350-029/2021	29787	570	28095
22-002350-031	SARS-CoV-2/white-tailed deer/USA/22-002350-031_NC_Randolph_2021-11-20	2021-11-20	NC	AY.103	delta	EPI_ISL_16464977	hCoV-19/deer/USA/NC-22-002350-031/2021	29823	778	29769
22-002350-032	SARS-CoV-2/white-tailed deer/USA/22-002350-032_MA_Nantucket_2021-11-29	2021-11-29	MA	AY.3	delta	EPI_ISL_16464978	hCoV-19/deer/USA/MA-22-002350-032/2021	29791	970	29779
22-002392-001	SARS-CoV-2/white-tailed deer/USA/22-002392-001_KY_Christian_2021-12-24	2021-12-24	KY	AY.103	delta	EPI_ISL_13503054	hCoV-19/deer/USA/KY-22-002392-001/2021	29817	739	29778
22-003833-001	SARS-CoV-2/white-tailed deer/USA/22-003833-001_MA_Hampden_2021-11-30	2021-11-30	MA	AY.103	delta	EPI_ISL_16308765	hCoV-19/deer/USA/MA-22-003833-001/2021	29788	1188	29777
22-003833-002	SARS-CoV-2/white-tailed deer/USA/22-003833-002_PA_Lancaster_2021-12-07	2021-12-07	PA	AY.44	delta	EPI_ISL_16300816	hCoV-19/deer/USA/PA-22-003833-002/2021	29539	1120	29514
22-003833-003	SARS-CoV-2/white-tailed deer/USA/22-003833-003_NY_Ulster_2021-11-21	2021-11-21	NY	AY.116	delta	EPI_ISL_16297245	hCoV-19/deer/USA/NY-22-003833-003/2021	29790	1018	29776
22-003833-004	SARS-CoV-2/white-tailed deer/USA/22-003833-004_NC_Rutherford_2021-11-20	2021-11-20	NC	AY.103	delta	EPI_ISL_16297252	hCoV-19/deer/USA/NC-22-003833-004/2021	29710	185	29086
22-003833-006	SARS-CoV-2/white-tailed deer/USA/22-003833-006_PA_Indiana_2021-12-04	2021-12-04	PA	AY.100	delta	EPI_ISL_16297258	hCoV-19/deer/USA/PA-22-003833-006/2021	29791	486	29779
22-003833-007	SARS-CoV-2/white-tailed deer/USA/22-003833-007_NY_Allegany_2021-11-21	2021-11-21	NY	B.1.1.7	alpha	EPI_ISL_16297246	hCoV-19/deer/USA/NY-22-003833-007/2021	29787	433	29742
22-003833-008	SARS-CoV-2/white-tailed deer/USA/22-003833-008_NC_Cleveland_2021-11-20	2021-11-20	NC	AY.44	delta	EPI_ISL_16464979	hCoV-19/deer/USA/NC-22-003833-008/2021	29362	388	26489
22-003833-009	SARS-CoV-2/white-tailed deer/USA/22-003833-009_PA_Blair_2021-12-07	2021-12-07	PA	AY.44	delta	EPI_ISL_16297259	hCoV-19/deer/USA/PA-22-003833-009/2021	29679	356	29561
22-003833-011	SARS-CoV-2/white-tailed deer/USA/22-003833-011_NY_Allegany_2021-11-28	2021-11-28	NY	B.1.1.7	alpha	EPI_ISL_16297247	hCoV-19/deer/USA/NY-22-003833-011/2021	29773	439	29410
22-003833-012	SARS-CoV-2/white-tailed deer/USA/22-003833-012_MA_Middlesex_2021-12-03	2021-12-03	MA	AY.119	delta	EPI_ISL_16297241	hCoV-19/deer/USA/MA-22-003833-012/2021	29790	157	28812
22-003833-013	SARS-CoV-2/white-tailed deer/USA/22-003833-013_NC_Cleveland_2021-11-20	2021-11-20	NC	AY.44	delta	EPI_ISL_16297253	hCoV-19/deer/USA/NC-22-003833-013/2021	29783	327	28561
22-003833-014	SARS-CoV-2/white-tailed deer/USA/22-003833-014_NC_Rockingham_2021-12-13	2021-12-13	NC	AY.25.1	delta	EPI_ISL_16297254	hCoV-19/deer/USA/NC-22-003833-014/2021	29782	528	29685
22-003833-015	SARS-CoV-2/white-tailed deer/USA/22-003833-015_MA_Middlesex_2021-12-01	2021-12-01	MA	AY.103	delta	EPI_ISL_16297242	hCoV-19/deer/USA/MA-22-003833-015/2021	29651	140	28410
22-003833-016	SARS-CoV-2/white-tailed deer/USA/22-003833-016_NC_Duplin_2021-11-19	2021-11-19	NC	AY.20	delta	EPI_ISL_16464980	hCoV-19/deer/USA/NC-22-003833-016/2021	29036	71	24828
22-003833-017	SARS-CoV-2/white-tailed deer/USA/22-003833-017_NY_Allegany_2021-11-21	2021-11-21	NY	B.1.1.7	alpha	EPI_ISL_16464981	hCoV-19/deer/USA/NY-22-003833-017/2021	29775	184	28462
22-003833-018	SARS-CoV-2/white-tailed deer/USA/22-003833-018_NY_Livingston_2021-11-27	2021-11-27	NY	B.1.1.7	alpha	EPI_ISL_16308767	hCoV-19/deer/USA/NY-22-003833-018/2021	29778	362	29504
22-003833-019	SARS-CoV-2/white-tailed deer/USA/22-003833-019_PA_Cambria_2021-12-03	2021-12-03	PA	AY.118	delta	EPI_ISL_16297260	hCoV-19/deer/USA/PA-22-003833-019/2021	29779	373	29627
22-003833-020	SARS-CoV-2/white-tailed deer/USA/22-003833-020_NJ_Atlantic_2021-12-11	2021-12-11	NJ	AY.103	delta	EPI_ISL_16297244	hCoV-19/deer/USA/NJ-22-003833-020/2021	29790	353	29719
22-003833-021	SARS-CoV-2/white-tailed deer/USA/22-003833-021_NC_Chatham_2021-11-20	2021-11-20	NC	AY.118	delta	EPI_ISL_16297255	hCoV-19/deer/USA/NC-22-003833-021/2021	29790	425	29640
22-003833-022	SARS-CoV-2/white-tailed deer/USA/22-003833-022_MA_Hampden_2021-11-30	2021-11-30	MA	AY.103	delta	EPI_ISL_16308766	hCoV-19/deer/USA/MA-22-003833-022/2021	29787	411	29766
22-003833-023	SARS-CoV-2/white-tailed deer/USA/22-003833-023_NY_Allegany_2021-11-21	2021-11-21	NY	B.1.1.7	alpha	EPI_ISL_16297248	hCoV-19/deer/USA/NY-22-003833-023/2021	29680	148	28536
22-003833-024	SARS-CoV-2/white-tailed deer/USA/22-003833-024_NC_Rutherford_2021-11-20	2021-11-20	NC	AY.100	delta	EPI_ISL_16297256	hCoV-19/deer/USA/NC-22-003833-024/2021	29770	460	29677
22-003833-025	SARS-CoV-2/white-tailed deer/USA/22-003833-025_NC_Randolph_2021-11-20	2021-11-20	NC	AY.103	delta	EPI_ISL_16297257	hCoV-19/deer/USA/NC-22-003833-025/2021	29793	1218	29754
22-003833-027	SARS-CoV-2/white-tailed deer/USA/22-003833-027_NY_Cattaraugus_2021-11-23	2021-11-23	NY	P.1	gamma	EPI_ISL_16297249	hCoV-19/deer/USA/NY-22-003833-027/2021	29785	579	29773
22-003833-028	SARS-CoV-2/white-tailed deer/USA/22-003833-028_MA_Middlesex_2021-12-04	2021-12-04	MA	AY.44	delta	EPI_ISL_16297243	hCoV-19/deer/USA/MA-22-003833-028/2021	29788	707	29771
22-003833-029	SARS-CoV-2/white-tailed deer/USA/22-003833-029_NC_Randolph_2021-11-20	2021-11-20	NC	AY.103	delta	EPI_ISL_16297250	hCoV-19/deer/USA/NC-22-003833-029/2021	29789	1032	29775
22-003833-031	SARS-CoV-2/white-tailed deer/USA/22-003833-031_NY_Allegany_2021-11-20	2021-11-20	NY	B.1.1.7	alpha	EPI_ISL_16297251	hCoV-19/deer/USA/NY-22-003833-031/2021	29784	951	29770
22-003833-032	SARS-CoV-2/white-tailed deer/USA/22-003833-032_MA_Dukes_2021-12-04	2021-12-04	MA	AY.44	delta	EPI_ISL_16300815	hCoV-19/deer/USA/MA-22-003833-032/2021	29715	339	29237
22-005528-002	SARS-CoV-2/white-tailed deer/USA/22-005528-002_MD_Montgomery_2022-02-11	2022-02-11	MD	BA.1.1	Omicron	EPI_ISL_13459059	hCoV-19/deer/USA/MD-22-005528-002/2022	29775	949	29298
22-006202-001	SARS-CoV-2/white-tailed deer/USA/22-006202-001_NY_Madison_2021-11-29	2021-11-29	NY	B.1.1.7	alpha	EPI_ISL_16464982	hCoV-19/deer/USA/NY-22-006202-001/2021	28887	258	24763
22-006202-002	SARS-CoV-2/white-tailed deer/USA/22-006202-002_NY_Cattaraugus_2021-11-30	2021-11-30	NY	AY.98.1	delta	EPI_ISL_16384469	hCoV-19/deer/USA/NY-22-006202-002/2021	29742	1312	29732
22-006202-006	SARS-CoV-2/white-tailed deer/USA/22-006202-006_MA_Middlesex_2021-11-30	2021-11-30	MA	AY.119	delta	EPI_ISL_16366914	hCoV-19/deer/USA/MA-22-006202-006/2021	29797	393	29009
22-006202-007	SARS-CoV-2/white-tailed deer/USA/22-006202-007_IL_Boone_2021-12-03	2021-12-03	IL	AY.25	delta	EPI_ISL_16366915	hCoV-19/deer/USA/IL-22-006202-007/2021	29792	307	29437
22-006202-008	SARS-CoV-2/white-tailed deer/USA/22-006202-008_NJ_Atlantic_2021-12-08	2021-12-08	NJ	AY.5	delta	EPI_ISL_16366916	hCoV-19/deer/USA/NJ-22-006202-008/2021	29733	72	26207
22-006202-009	SARS-CoV-2/white-tailed deer/USA/22-006202-009_MA_Worcester_2021-12-03	2021-12-03	MA	AY.119	delta	EPI_ISL_16384470	hCoV-19/deer/USA/MA-22-006202-009/2021	29792	747	29563
22-006202-010	SARS-CoV-2/white-tailed deer/USA/22-006202-010_IL_Kankakee_2021-12-03	2021-12-03	IL	B.1.1.7	alpha	EPI_ISL_16366917	hCoV-19/deer/USA/IL-22-006202-010/2021	29784	1123	29773
22-006202-012	SARS-CoV-2/white-tailed deer/USA/22-006202-012_NY_Schuyler_2021-11-21	2021-11-21	NY	B.1.1.7	alpha	EPI_ISL_16464983	hCoV-19/deer/USA/NY-22-006202-012/2021	29733	93	24777
22-006202-013	SARS-CoV-2/white-tailed deer/USA/22-006202-013_NY_Onondaga_2021-12-14	2021-12-14	NY	B.1.1.7	alpha	EPI_ISL_16464984	hCoV-19/deer/USA/NY-22-006202-013/2021	28805	290	24775
22-006202-016	SARS-CoV-2/white-tailed deer/USA/22-006202-016_NY_Yates_2021-11-29	2021-11-29	NY	B.1.1.7	alpha	EPI_ISL_16366918	hCoV-19/deer/USA/NY-22-006202-016/2021	29441	800	29334
22-006202-017	SARS-CoV-2/white-tailed deer/USA/22-006202-017_NY_Erie_2021-11-28	2021-11-28	NY	B.1.1.7	alpha	EPI_ISL_16384471	hCoV-19/deer/USA/NY-22-006202-017/2021	29806	645	29450
22-006202-018	SARS-CoV-2/white-tailed deer/USA/22-006202-018_NC_Randolph_2021-11-20	2021-11-20	NC	AY.103	delta	EPI_ISL_16366919	hCoV-19/deer/USA/NC-22-006202-018/2021	29791	1622	29783
22-006202-019	SARS-CoV-2/white-tailed deer/USA/22-006202-019_NJ_Union_2021-12-23	2021-12-23	NJ	AY.111	delta	EPI_ISL_16366920	hCoV-19/deer/USA/NJ-22-006202-019/2021	29531	589	28189
22-006202-020	SARS-CoV-2/white-tailed deer/USA/22-006202-020_NC_Guilford_2021-12-13	2021-12-13	NC	AY.25.1	delta	EPI_ISL_16384472	hCoV-19/deer/USA/NC-22-006202-020/2021	28713	262	26542
22-006202-021	SARS-CoV-2/white-tailed deer/USA/22-006202-021_NC_Rutherford_2021-11-20	2021-11-20	NC	AY.100	delta	EPI_ISL_16384473	hCoV-19/deer/USA/NC-22-006202-021/2021	29298	226	25770
22-006202-022	SARS-CoV-2/white-tailed deer/USA/22-006202-022_MA_Hampshire_2021-11-29	2021-11-29	MA	AY.103	delta	EPI_ISL_16384474	hCoV-19/deer/USA/MA-22-006202-022/2021	29818	1599	29786
22-006202-023	SARS-CoV-2/white-tailed deer/USA/22-006202-023_MN_Ramsey_2021-12-07	2021-12-07	MN	AY.103	delta	EPI_ISL_16464985	hCoV-19/deer/USA/MN-22-006202-023/2021	29272	72	23161
22-006202-024	SARS-CoV-2/white-tailed deer/USA/22-006202-024_PA_Delaware_2021-12-09	2021-12-09	PA	AY.103	delta	EPI_ISL_16366921	hCoV-19/deer/USA/PA-22-006202-024/2021	29790	428	29610
22-006202-025	SARS-CoV-2/white-tailed deer/USA/22-006202-025_PA_Westmoreland_2021-12-10	2021-12-10	PA	AY.25.1	delta	EPI_ISL_16366922	hCoV-19/deer/USA/PA-22-006202-025/2021	29709	608	28222
22-006202-026	SARS-CoV-2/white-tailed deer/USA/22-006202-026_NY_Schuyler_2021-11-21	2021-11-21	NY	B.1.1.7	alpha	EPI_ISL_16366923	hCoV-19/deer/USA/NY-22-006202-026/2021	29779	508	29623
22-006202-027	SARS-CoV-2/white-tailed deer/USA/22-006202-027_NC_Chatham_2021-11-20	2021-11-20	NC	AY.103	delta	EPI_ISL_16366924	hCoV-19/deer/USA/NC-22-006202-027/2021	29790	458	29611
22-006202-028	SARS-CoV-2/white-tailed deer/USA/22-006202-028_IL_McHenry_2021-11-21	2021-11-21	IL	AY.3	delta	EPI_ISL_16384475	hCoV-19/deer/USA/IL-22-006202-028/2021	29747	385	28907
22-006202-030	SARS-CoV-2/white-tailed deer/USA/22-006202-030_NY_Schuyler_2021-11-29	2021-11-29	NY	AY.103	delta	EPI_ISL_16366925	hCoV-19/deer/USA/NY-22-006202-030/2021	29792	406	29688
22-006202-031	SARS-CoV-2/white-tailed deer/USA/22-006202-031_MA_Hampshire_2021-11-29	2021-11-29	MA	AY.103	delta	EPI_ISL_16366926	hCoV-19/deer/USA/MA-22-006202-031/2021	29791	486	28946
22-006202-033	SARS-CoV-2/white-tailed deer/USA/22-006202-033_NC_Rockingham_2021-12-07	2021-12-07	NC	AY.118	delta	EPI_ISL_16464986	hCoV-19/deer/USA/NC-22-006202-033/2021	28059	104	20771
22-006202-034	SARS-CoV-2/white-tailed deer/USA/22-006202-034_NY_Schuyler_2021-11-21	2021-11-21	NY	B.1.1.7	alpha	EPI_ISL_16366927	hCoV-19/deer/USA/NY-22-006202-034/2021	29538	431	27439
22-006202-035	SARS-CoV-2/white-tailed deer/USA/22-006202-035_NY_Allegany_2021-11-21	2021-11-21	NY	B.1.1.7	alpha	EPI_ISL_16384476	hCoV-19/deer/USA/NY-22-006202-035/2021	29518	256	27487
22-006202-036	SARS-CoV-2/white-tailed deer/USA/22-006202-036_NY_Steuben_2021-11-29	2021-11-29	NY	B.1.1.7	alpha	EPI_ISL_16384477	hCoV-19/deer/USA/NY-22-006202-036/2021	28593	276	26363
22-006202-039	SARS-CoV-2/white-tailed deer/USA/22-006202-039_MA_Berkshire_2021-12-04	2021-12-04	MA	AY.39.1	delta	EPI_ISL_16366928	hCoV-19/deer/USA/MA-22-006202-039/2021	29212	184	25542
22-006202-040	SARS-CoV-2/white-tailed deer/USA/22-006202-040_NY_Cattaraugus_2021-11-30	2021-11-30	NY	AY.98.1	delta	EPI_ISL_16384478	hCoV-19/deer/USA/NY-22-006202-040/2021	29459	443	28165
22-006202-041	SARS-CoV-2/white-tailed deer/USA/22-006202-041_NC_Randolph_2021-11-20	2021-11-20	NC	AY.103	delta	EPI_ISL_16384479	hCoV-19/deer/USA/NC-22-006202-041/2021	28318	337	24181
22-006202-045	SARS-CoV-2/white-tailed deer/USA/22-006202-045_NY_Schuyler_2021-11-29	2021-11-29	NY	B.1.1.7	alpha	EPI_ISL_16384480	hCoV-19/deer/USA/NY-22-006202-045/2021	29801	393	28609
22-006202-048	SARS-CoV-2/white-tailed deer/USA/22-006202-048_NY_Erie_2021-11-30	2021-11-30	NY	B.1.1.7	alpha	EPI_ISL_16366929	hCoV-19/deer/USA/NY-22-006202-048/2021	29723	242	28284
22-006202-049	SARS-CoV-2/white-tailed deer/USA/22-006202-049_NY_Livingston_2021-11-20	2021-11-20	NY	AY.39	delta	EPI_ISL_16366930	hCoV-19/deer/USA/NY-22-006202-049/2021	29790	422	29288
22-006202-051	SARS-CoV-2/white-tailed deer/USA/22-006202-051_NY_Oswego_2021-11-29	2021-11-29	NY	AY.39.1	delta	EPI_ISL_16384481	hCoV-19/deer/USA/NY-22-006202-051/2021	29762	401	29197
22-006202-056	SARS-CoV-2/white-tailed deer/USA/22-006202-056_PA_Delaware_2021-12-09	2021-12-09	PA	AY.103	delta	EPI_ISL_16366931	hCoV-19/deer/USA/PA-22-006202-056/2021	29633	259	27534
22-006202-060	SARS-CoV-2/white-tailed deer/USA/22-006202-060_NY_Allegany_2021-11-21	2021-11-21	NY	B.1.1.7	alpha	EPI_ISL_16366932	hCoV-19/deer/USA/NY-22-006202-060/2021	29784	846	28571
22-006202-062	SARS-CoV-2/white-tailed deer/USA/22-006202-062_NJ_Atlantic_2021-12-09	2021-12-09	NJ	AY.103	delta	EPI_ISL_16384482	hCoV-19/deer/USA/NJ-22-006202-062/2021	27838	59	19775
22-006202-063	SARS-CoV-2/white-tailed deer/USA/22-006202-063_NC_Guilford_2021-12-13	2021-12-13	NC	AY.100	delta	EPI_ISL_16384483	hCoV-19/deer/USA/NC-22-006202-063/2021	28808	121	23827
22-006202-065	SARS-CoV-2/white-tailed deer/USA/22-006202-065_NC_Chatham_2021-11-20	2021-11-20	NC	AY.103	delta	EPI_ISL_16366933	hCoV-19/deer/USA/NC-22-006202-065/2021	29598	326	28012
22-006202-066	SARS-CoV-2/white-tailed deer/USA/22-006202-066_NJ_Warren_2021-12-09	2021-12-09	NJ	AY.103	delta	EPI_ISL_16384484	hCoV-19/deer/USA/NJ-22-006202-066/2021	28954	250	24657
22-006202-069	SARS-CoV-2/white-tailed deer/USA/22-006202-069_MN_Hennepin_2021-12-07	2021-12-07	MN	AY.106	delta	EPI_ISL_16366934	hCoV-19/deer/USA/MN-22-006202-069/2021	28178	57	22127
22-006202-070	SARS-CoV-2/white-tailed deer/USA/22-006202-070_NC_Pender_2021-11-19	2021-11-19	NC	AY.103	delta	EPI_ISL_16366935	hCoV-19/deer/USA/NC-22-006202-070/2021	29821	1598	28811
22-006202-071	SARS-CoV-2/white-tailed deer/USA/22-006202-071_MA_Norfolk_2021-12-02	2021-12-02	MA	AY.103	delta	EPI_ISL_16366936	hCoV-19/deer/USA/MA-22-006202-071/2021	29388	85	24684
22-006202-072	SARS-CoV-2/white-tailed deer/USA/22-006202-072_MA_Middlesex_2021-11-29	2021-11-29	MA	AY.103	delta	EPI_ISL_16384485	hCoV-19/deer/USA/MA-22-006202-072/2021	29205	244	26046
22-006202-074	SARS-CoV-2/white-tailed deer/USA/22-006202-074_AR_Madison_2021-12-01	2021-12-01	AR	B.1.617.2	delta	EPI_ISL_16366937	hCoV-19/deer/USA/AR-22-006202-074/2021	29563	148	26231
22-006202-076	SARS-CoV-2/white-tailed deer/USA/22-006202-076_NJ_Warren_2021-12-07	2021-12-07	NJ	AY.103	delta	EPI_ISL_16384486	hCoV-19/deer/USA/NJ-22-006202-076/2021	29755	247	28134
22-006202-077	SARS-CoV-2/white-tailed deer/USA/22-006202-077_NC_Rutherford_2021-11-20	2021-11-20	NC	AY.106	delta	EPI_ISL_16366938	hCoV-19/deer/USA/NC-22-006202-077/2021	28812	80	23434
22-006202-085	SARS-CoV-2/white-tailed deer/USA/22-006202-085_NJ_Warren_2021-12-09	2021-12-09	NJ	AY.103	delta	EPI_ISL_16384487	hCoV-19/deer/USA/NJ-22-006202-085/2021	29110	130	25769
22-006202-086	SARS-CoV-2/white-tailed deer/USA/22-006202-086_PA_Greene_2021-12-01	2021-12-01	PA	B.1	non-VOC	EPI_ISL_16366939	hCoV-19/deer/USA/PA-22-006202-086/2021	29250	313	26669
22-006202-087	SARS-CoV-2/white-tailed deer/USA/22-006202-087_NY_Allegany_2021-11-23	2021-11-23	NY	B.1.617.2	delta	EPI_ISL_16366940	hCoV-19/deer/USA/NY-22-006202-087/2021	29836	1158	29167
22-006202-089	SARS-CoV-2/white-tailed deer/USA/22-006202-089_NY_Schuyler_2021-11-21	2021-11-21	NY	B.1.617.2	delta	EPI_ISL_16366941	hCoV-19/deer/USA/NY-22-006202-089/2021	29662	325	27339
22-006202-092	SARS-CoV-2/white-tailed deer/USA/22-006202-092_NJ_Atlantic_2021-12-08	2021-12-08	NJ	AY.103	delta	EPI_ISL_16366942	hCoV-19/deer/USA/NJ-22-006202-092/2021	28619	34	20143
22-006202-094	SARS-CoV-2/white-tailed deer/USA/22-006202-094_NY_Cattaraugus_2021-11-23	2021-11-23	NY	AY.43	delta	EPI_ISL_16384488	hCoV-19/deer/USA/NY-22-006202-094/2021	27956	82	22847
22-006202-095	SARS-CoV-2/white-tailed deer/USA/22-006202-095_NY_Cattaraugus_2021-11-23	2021-11-23	NY	AY.98.1	delta	EPI_ISL_16366943	hCoV-19/deer/USA/NY-22-006202-095/2021	29556	711	29084
22-007926-001	SARS-CoV-2/white-tailed deer/USA/22-007926-001_NJ_Morris_2022-01-18	2022-01-18	NJ	AY.103	delta	EPI_ISL_16372332	hCoV-19/deer/USA/NJ-22-007926-001/2022	29826	1150	29821
22-007926-002	SARS-CoV-2/white-tailed deer/USA/22-007926-002_NJ_Union_2022-01-06	2022-01-06	NJ	AY.39	delta	EPI_ISL_16372333	hCoV-19/deer/USA/NJ-22-007926-002/2022	29829	1009	29824
22-007926-003	SARS-CoV-2/white-tailed deer/USA/22-007926-003_WV_Jefferson_2022-01-25	2022-01-25	WV	B.1.1.7	alpha	EPI_ISL_16388459	hCoV-19/deer/USA/WV-22-007926-003/2022	29867	1230	29836
22-007926-004	SARS-CoV-2/white-tailed deer/USA/22-007926-004_KS_Nemaha_2021-12-13	2021-12-13	KS	AY.39	delta	EPI_ISL_16388460	hCoV-19/deer/USA/KS-22-007926-004/2021	29809	1161	29787
22-007926-005	SARS-CoV-2/white-tailed deer/USA/22-007926-005_IL_Ogle_2022-02-02	2022-02-02	IL	AY.118	delta	EPI_ISL_16372322	hCoV-19/deer/USA/IL-22-007926-005/2022	29861	927	29823
22-007926-006	SARS-CoV-2/white-tailed deer/USA/22-007926-006_MN_Goodhue_2022-01-03	2022-01-03	MN	AY.103	delta	EPI_ISL_16372326	hCoV-19/deer/USA/MN-22-007926-006/2022	29846	1197	29824
22-007926-007	SARS-CoV-2/white-tailed deer/USA/22-007926-007_TN_Hamblen_2021-12-12	2021-12-12	TN	AY.25	delta	EPI_ISL_16388461	hCoV-19/deer/USA/TN-22-007926-007/2021	29787	556	29773
22-007926-008	SARS-CoV-2/white-tailed deer/USA/22-007926-008_NJ_Somerset_2022-01-13	2022-01-13	NJ	AY.3	delta	EPI_ISL_16388462	hCoV-19/deer/USA/NJ-22-007926-008/2022	29800	1110	29759
22-007926-009	SARS-CoV-2/white-tailed deer/USA/22-007926-009_MN_Ramsey_2021-12-21	2021-12-21	MN	AY.100	delta	EPI_ISL_16372327	hCoV-19/deer/USA/MN-22-007926-009/2021	29853	880	29824
22-007926-010	SARS-CoV-2/white-tailed deer/USA/22-007926-010_IL_Will_2022-02-03	2022-02-03	IL	AY.25.1	delta	EPI_ISL_16372323	hCoV-19/deer/USA/IL-22-007926-010/2022	29828	908	29824
22-007926-011	SARS-CoV-2/white-tailed deer/USA/22-007926-011_TN_Chester_2022-01-11	2022-01-11	TN	AY.118	delta	EPI_ISL_16372337	hCoV-19/deer/USA/TN-22-007926-011/2022	29826	904	29810
22-007926-012	SARS-CoV-2/white-tailed deer/USA/22-007926-012_TN_Hawkins_2021-12-13	2021-12-13	TN	AY.25	delta	EPI_ISL_16372338	hCoV-19/deer/USA/TN-22-007926-012/2021	29825	815	29785
22-007926-013	SARS-CoV-2/white-tailed deer/USA/22-007926-013_TN_Henry_2021-12-09	2021-12-09	TN	AY.25	delta	EPI_ISL_16372339	hCoV-19/deer/USA/TN-22-007926-013/2021	29821	848	29783
22-007926-014	SARS-CoV-2/white-tailed deer/USA/22-007926-014_MN_Hennepin_2021-12-16	2021-12-16	MN	AY.103	delta	EPI_ISL_16372328	hCoV-19/deer/USA/MN-22-007926-014/2021	29830	1200	29824
22-007926-015	SARS-CoV-2/white-tailed deer/USA/22-007926-015_WV_Jefferson_2022-01-25	2022-01-25	WV	B.1.1.7	alpha	EPI_ISL_16388463	hCoV-19/deer/USA/WV-22-007926-015/2022	29835	952	29658
22-007926-016	SARS-CoV-2/white-tailed deer/USA/22-007926-016_NJ_Somerset_2022-01-04	2022-01-04	NJ	AY.39	delta	EPI_ISL_16372334	hCoV-19/deer/USA/NJ-22-007926-016/2022	29827	1166	29779
22-007926-017	SARS-CoV-2/white-tailed deer/USA/22-007926-017_NJ_Hunterdon_2022-02-14	2022-02-14	NJ	AY.39	delta	EPI_ISL_16372335	hCoV-19/deer/USA/NJ-22-007926-017/2022	29765	731	29752
22-007926-018	SARS-CoV-2/white-tailed deer/USA/22-007926-018_WV_Jefferson_2022-01-25	2022-01-25	WV	B.1.1.7	alpha	EPI_ISL_16388464	hCoV-19/deer/USA/WV-22-007926-018/2022	29575	864	29520
22-007926-019	SARS-CoV-2/white-tailed deer/USA/22-007926-019_TN_Henry_2021-12-20	2021-12-20	TN	AY.25	delta	EPI_ISL_16388465	hCoV-19/deer/USA/TN-22-007926-019/2021	29790	608	29776
22-007926-020	SARS-CoV-2/white-tailed deer/USA/22-007926-020_TN_Jackson_2022-01-03	2022-01-03	TN	AY.39.1	delta	EPI_ISL_16372340	hCoV-19/deer/USA/TN-22-007926-020/2022	29826	962	29825
22-007926-021	SARS-CoV-2/white-tailed deer/USA/22-007926-021_NJ_Union_2022-01-06	2022-01-06	NJ	AY.39	delta	EPI_ISL_17810975	hCoV-19/deer/USA/NJ-22-007926-021/2022	29792	884	29783
22-007926-022	SARS-CoV-2/white-tailed deer/USA/22-007926-022_TN_Greene_2021-12-09	2021-12-09	TN	AY.3	delta	EPI_ISL_16388466	hCoV-19/deer/USA/TN-22-007926-022/2021	29743	605	29738
22-007926-023	SARS-CoV-2/white-tailed deer/USA/22-007926-023_MN_Scott_2021-12-19	2021-12-19	MN	AY.3	delta	EPI_ISL_16372329	hCoV-19/deer/USA/MN-22-007926-023/2021	29779	647	29776
22-007926-024	SARS-CoV-2/white-tailed deer/USA/22-007926-024_TN_Hawkins_2021-12-12	2021-12-12	TN	AY.39	delta	EPI_ISL_16388467	hCoV-19/deer/USA/TN-22-007926-024/2021	29783	429	29781
22-007926-025	SARS-CoV-2/white-tailed deer/USA/22-007926-025_KS_Labette_2022-01-09	2022-01-09	KS	AY.103	delta	EPI_ISL_16372325	hCoV-19/deer/USA/KS-22-007926-025/2022	29826	1052	29786
22-007926-026	SARS-CoV-2/white-tailed deer/USA/22-007926-026_NY_Onondaga_2022-01-05	2022-01-05	NY	AY.39	delta	EPI_ISL_16372336	hCoV-19/deer/USA/NY-22-007926-026/2022	29768	578	29682
22-007926-027	SARS-CoV-2/white-tailed deer/USA/22-007926-027_NC_Jones_2021-12-16	2021-12-16	NC	AY.5.3	delta	EPI_ISL_16372331	hCoV-19/deer/USA/NC-22-007926-027/2021	29828	1390	29779
22-007926-028	SARS-CoV-2/white-tailed deer/USA/22-007926-028_MN_Hennepin_2021-12-16	2021-12-16	MN	AY.103	delta	EPI_ISL_16372330	hCoV-19/deer/USA/MN-22-007926-028/2021	29827	1293	29781
22-007926-029	SARS-CoV-2/white-tailed deer/USA/22-007926-029_TN_Madison_2021-12-20	2021-12-20	TN	AY.118	delta	EPI_ISL_16372341	hCoV-19/deer/USA/TN-22-007926-029/2021	29731	179	29255
22-007926-030	SARS-CoV-2/white-tailed deer/USA/22-007926-030_NJ_Morris_2022-01-31	2022-01-31	NJ	AY.39	delta	EPI_ISL_16388468	hCoV-19/deer/USA/NJ-22-007926-030/2022	29509	189	28521
22-007926-031	SARS-CoV-2/white-tailed deer/USA/22-007926-031_IL_Lake_2022-01-03	2022-01-03	IL	AY.44	delta	EPI_ISL_16372324	hCoV-19/deer/USA/IL-22-007926-031/2022	29826	725	29781
22-007926-032	SARS-CoV-2/white-tailed deer/USA/22-007926-032_NJ_Union_2022-01-20	2022-01-20	NJ	AY.39	delta	EPI_ISL_16388469	hCoV-19/deer/USA/NJ-22-007926-032/2022	29823	529	29321
22-007927-001	SARS-CoV-2/white-tailed deer/USA/22-007927-001_WV_Jefferson_2022-01-27	2022-01-24	WV	B.1.1.7	alpha	EPI_ISL_16388470	hCoV-19/deer/USA/WV-22-007927-001/2022	29538	1922	29522
22-007927-002	SARS-CoV-2/white-tailed deer/USA/22-007927-002_WV_Jefferson_2022-02-08	2022-02-08	WV	B.1.1.7	alpha	EPI_ISL_16388471	hCoV-19/deer/USA/WV-22-007927-002/2022	29779	1580	29741
22-010212-001	SARS-CoV-2/white-tailed deer/USA/22-010212-001_NJ_Morris_2022-01-06	2022-01-06	NJ	AY.25	delta	EPI_ISL_17810977	hCoV-19/deer/USA/NJ-22-010212-001/2022	29851	532	29779
22-010212-002	SARS-CoV-2/white-tailed deer/USA/22-010212-002_KS_Labette_2022-01-09	2022-01-09	KS	AY.103	delta	EPI_ISL_16429123	hCoV-19/deer/USA/KS-22-010212-002/2022	29816	772	29778
22-010212-003	SARS-CoV-2/white-tailed deer/USA/22-010212-003_IL_Kane_2022-01-17	2022-01-17	IL	AY.3	delta	EPI_ISL_16429124	hCoV-19/deer/USA/IL-22-010212-003/2022	29813	1053	29783
22-010212-004	SARS-CoV-2/white-tailed deer/USA/22-010212-004_NJ_Hunterdon_2022-01-06	2022-01-06	NJ	AY.39	delta	EPI_ISL_17810978	hCoV-19/deer/USA/NJ-22-010212-004/2022	29789	488	29510
22-010212-007	SARS-CoV-2/white-tailed deer/USA/22-010212-007_KS_Nemaha_2021-12-13	2021-12-13	KS	AY.39	delta	EPI_ISL_17810984	hCoV-19/deer/USA/KS-22-010212-007/2021	29755	1207	29742
22-010212-008	SARS-CoV-2/white-tailed deer/USA/22-010212-008_TN_Hawkins_2021-12-09	2021-12-09	TN	AY.39	delta	EPI_ISL_16467168	hCoV-19/deer/USA/TN-22-010212-008/2021	28560	58	21998
22-010212-011	SARS-CoV-2/white-tailed deer/USA/22-010212-011_MN_Hennepin_2021-12-16	2021-12-16	MN	AY.103	delta	EPI_ISL_17810980	hCoV-19/deer/USA/MN-22-010212-011/2021	29792	1482	29786
22-010212-012	SARS-CoV-2/white-tailed deer/USA/22-010212-012_TN_Hawkins_2021-12-12	2021-12-12	TN	AY.25	delta	EPI_ISL_16429125	hCoV-19/deer/USA/TN-22-010212-012/2021	29792	994	29783
22-010212-015	SARS-CoV-2/white-tailed deer/USA/22-010212-015_NJ_Somerset_2022-01-06	2022-01-06	NJ	AY.39	delta	EPI_ISL_17810974	hCoV-19/deer/USA/NJ-22-010212-015/2022	29792	630	29441
22-010212-017	SARS-CoV-2/white-tailed deer/USA/22-010212-017_TN_Hawkins_2021-12-12	2021-12-12	TN	AY.39	delta	EPI_ISL_16467169	hCoV-19/deer/USA/TN-22-010212-017/2021	29220	185	25501
22-010212-018	SARS-CoV-2/white-tailed deer/USA/22-010212-018_IL_Winnebago_2022-01-31	2022-01-31	IL	AY.25	delta	EPI_ISL_16429126	hCoV-19/deer/USA/IL-22-010212-018/2022	29344	266	27791
22-010212-019	SARS-CoV-2/white-tailed deer/USA/22-010212-019_WV_Jefferson_2022-01-26	2022-01-26	WV	B.1.1.7	alpha	EPI_ISL_16467170	hCoV-19/deer/USA/WV-22-010212-019/2022	29457	90	24111
22-010212-020	SARS-CoV-2/white-tailed deer/USA/22-010212-020_IL_Kankakee_2022-02-03	2022-02-03	IL	AY.25.1	delta	EPI_ISL_16429127	hCoV-19/deer/USA/IL-22-010212-020/2022	29694	169	26595
22-010212-021	SARS-CoV-2/white-tailed deer/USA/22-010212-021_NJ_Hunterdon_2022-01-18	2022-01-18	NJ	AY.103	delta	EPI_ISL_17810976	hCoV-19/deer/USA/NJ-22-010212-021/2022	29787	688	29696
22-010212-023	SARS-CoV-2/white-tailed deer/USA/22-010212-023_TN_Shelby_2022-01-11	2022-01-11	TN	AY.118	delta	EPI_ISL_17810979	hCoV-19/deer/USA/TN-22-010212-023/2022	29784	241	29477
22-010212-024	SARS-CoV-2/white-tailed deer/USA/22-010212-024_TN_Hardeman_2021-12-13	2021-12-13	TN	AY.3	delta	EPI_ISL_17810985	hCoV-19/deer/USA/TN-22-010212-024/2021	28470	100	22875
22-010212-026	SARS-CoV-2/white-tailed deer/USA/22-010212-026_TN_Shelby_2022-01-11	2022-01-11	TN	AY.25	delta	EPI_ISL_16429128	hCoV-19/deer/USA/TN-22-010212-026/2022	29665	103	26858
22-010212-027	SARS-CoV-2/white-tailed deer/USA/22-010212-027_NJ_Sussex_2022-01-24	2022-01-24	NJ	AY.4	delta	EPI_ISL_16429129	hCoV-19/deer/USA/NJ-22-010212-027/2022	29410	315	29389
22-010212-029	SARS-CoV-2/white-tailed deer/USA/22-010212-029_WV_Jefferson_2022-02-08	2022-02-08	WV	B.1.1.7	alpha	EPI_ISL_16467171	hCoV-19/deer/USA/WV-22-010212-029/2022	29323	219	26491
22-010212-031	SARS-CoV-2/white-tailed deer/USA/22-010212-031_NJ_Hunterdon_2021-12-30	2021-12-30	NJ	AY.39	delta	EPI_ISL_16467172	hCoV-19/deer/USA/NJ-22-010212-031/2021	29493	327	27065
22-011177-005	SARS-CoV-2/white-tailed deer/USA/22-011177-005_DE_Kent_2022-01-25	2022-01-25	DE	B.1.1.7	alpha	EPI_ISL_16429130	hCoV-19/deer/USA/DE-22-011177-005/2022	28691	177	25252
22-011177-012	SARS-CoV-2/white-tailed deer/USA/22-011177-012_NJ_Hunterdon_2022-01-20	2022-01-20	NJ	AY.44	delta	EPI_ISL_16429131	hCoV-19/deer/USA/NJ-22-011177-012/2022	28812	64	22952
22-011177-015	SARS-CoV-2/white-tailed deer/USA/22-011177-015_NJ_Hunterdon_2022-02-07	2022-02-07	NJ	AY.39	delta	EPI_ISL_16429132	hCoV-19/deer/USA/NJ-22-011177-015/2022	29826	438	29820
22-011177-019	SARS-CoV-2/white-tailed deer/USA/22-011177-019_TN_Haywood_2022-01-11	2022-01-11	TN	AY.118	delta	EPI_ISL_16429133	hCoV-19/deer/USA/TN-22-011177-019/2022	29781	429	28642
22-011177-020	SARS-CoV-2/white-tailed deer/USA/22-011177-020_MN_Ramsey_2021-12-21	2021-12-21	MN	AY.100	delta	EPI_ISL_16467173	hCoV-19/deer/USA/MN-22-011177-020/2021	29479	659	29040
22-011177-025	SARS-CoV-2/white-tailed deer/USA/22-011177-025_NJ_Hunterdon_2022-02-14	2022-02-14	NJ	AY.39	delta	EPI_ISL_16429134	hCoV-19/deer/USA/NJ-22-011177-025/2022	29357	197	26828
22-011177-028	SARS-CoV-2/white-tailed deer/USA/22-011177-028_NJ_Hunterdon_2022-01-18	2022-01-18	NJ	AY.103	delta	EPI_ISL_16467174	hCoV-19/deer/USA/NJ-22-011177-028/2022	28634	158	25303
22-013500-001	SARS-CoV-2/white-tailed deer/USA/22-013500-001_WV_Randolph_2022-03-11	2022-03-11	WV	AY.103	delta	EPI_ISL_16429135	hCoV-19/deer/USA/WV-22-013500-001/2022	29851	2113	29824
22-013500-002	SARS-CoV-2/white-tailed deer/USA/22-013500-002_WV_Mineral_2022-03-08	2022-03-08	WV	B.1.1.7	alpha	EPI_ISL_16467175	hCoV-19/deer/USA/WV-22-013500-002/2022	29804	711	29540
22-013500-003	SARS-CoV-2/white-tailed deer/USA/22-013500-003_SD_Pennington_2022-01-10	2022-01-10	SD	AY.100	delta	EPI_ISL_16429136	hCoV-19/deer/USA/SD-22-013500-003/2022	29829	1163	29826
22-013500-004	SARS-CoV-2/white-tailed deer/USA/22-013500-004_MO_Bollinger_2021-12-10	2021-12-10	MO	AY.3	delta	EPI_ISL_16429137	hCoV-19/deer/USA/MO-22-013500-004/2021	29839	1538	29823
22-013500-005	SARS-CoV-2/white-tailed deer/USA/22-013500-005_OK_McCurtain_2022-02-21	2022-02-21	OK	AY.3	delta	EPI_ISL_16429138	hCoV-19/deer/USA/OK-22-013500-005/2022	29815	341	29770
22-013500-006	SARS-CoV-2/white-tailed deer/USA/22-013500-006_KY_Christian_2022-03-10	2022-03-10	KY	AY.3	delta	EPI_ISL_16467176	hCoV-19/deer/USA/KY-22-013500-006/2022	29819	253	29753
22-013500-007	SARS-CoV-2/white-tailed deer/USA/22-013500-007_OK_Pushmataha_2022-02-14	2022-02-14	OK	AY.118	delta	EPI_ISL_16429139	hCoV-19/deer/USA/OK-22-013500-007/2022	29843	766	29818
22-013500-008	SARS-CoV-2/white-tailed deer/USA/22-013500-008_OK_Pushmataha_2022-02-14	2022-02-14	OK	AY.118	delta	EPI_ISL_16429140	hCoV-19/deer/USA/OK-22-013500-008/2022	29827	811	29824
22-013500-009	SARS-CoV-2/white-tailed deer/USA/22-013500-009_MN_Houston_2022-02-03	2022-02-03	MN	AY.3	delta	EPI_ISL_16429141	hCoV-19/deer/USA/MN-22-013500-009/2022	29752	816	29707
22-013500-010	SARS-CoV-2/white-tailed deer/USA/22-013500-010_SD_Pennington_2022-01-11	2022-01-11	SD	AY.100	delta	EPI_ISL_16429142	hCoV-19/deer/USA/SD-22-013500-010/2022	29831	402	29779
22-013500-011	SARS-CoV-2/white-tailed deer/USA/22-013500-011_WV_Randolph_2022-03-15	2022-03-15	WV	AY.119	delta	EPI_ISL_16429143	hCoV-19/deer/USA/WV-22-013500-011/2022	29792	128	28711
22-013500-012	SARS-CoV-2/white-tailed deer/USA/22-013500-012_MO_Jefferson_2022-02-16	2022-02-16	MO	AY.103	delta	EPI_ISL_16429144	hCoV-19/deer/USA/MO-22-013500-012/2022	29783	126	27051
22-013500-013	SARS-CoV-2/white-tailed deer/USA/22-013500-013_NY_Onondaga_2022-03-16	2022-03-16	NY	B.1.1.7	alpha	EPI_ISL_16429145	hCoV-19/deer/USA/NY-22-013500-013/2022	29822	449	29762
22-013500-014	SARS-CoV-2/white-tailed deer/USA/22-013500-014_WV_Randolph_2022-03-11	2022-03-11	WV	AY.103	delta	EPI_ISL_16429146	hCoV-19/deer/USA/WV-22-013500-014/2022	29780	369	29641
22-013500-015	SARS-CoV-2/white-tailed deer/USA/22-013500-015_OK_Pushmataha_2022-02-14	2022-02-14	OK	AY.118	delta	EPI_ISL_16429147	hCoV-19/deer/USA/OK-22-013500-015/2022	29578	53	24383
22-013500-017	SARS-CoV-2/white-tailed deer/USA/22-013500-017_WV_Randolph_2022-03-15	2022-03-15	WV	AY.103	delta	EPI_ISL_16429148	hCoV-19/deer/USA/WV-22-013500-017/2022	28324	285	24169
22-013500-018	SARS-CoV-2/white-tailed deer/USA/22-013500-018_MN_Winona_2022-02-15	2022-02-15	MN	AY.44	delta	EPI_ISL_16429149	hCoV-19/deer/USA/MN-22-013500-018/2022	29351	914	27676
22-013500-019	SARS-CoV-2/white-tailed deer/USA/22-013500-019_MN_Winona_2022-02-16	2022-02-16	MN	AY.44	delta	EPI_ISL_16429150	hCoV-19/deer/USA/MN-22-013500-019/2022	29557	572	29099
22-013500-020	SARS-CoV-2/white-tailed deer/USA/22-013500-020_WV_Randolph_2022-04-04	2022-04-04	WV	AY.103	delta	EPI_ISL_16429151	hCoV-19/deer/USA/WV-22-013500-020/2022	29748	175	26275
22-013500-030	SARS-CoV-2/white-tailed deer/USA/22-013500-030_OK_Pushmataha_2022-02-14	2022-02-14	OK	AY.118	delta	EPI_ISL_16429152	hCoV-19/deer/USA/OK-22-013500-030/2022	29238	539	28385
22-013500-032	SARS-CoV-2/white-tailed deer/USA/22-013500-032_MN_Winona_2022-02-18	2022-02-18	MN	AY.44	delta	EPI_ISL_16429153	hCoV-19/deer/USA/MN-22-013500-032/2022	29581	785	28162
22-000882-001	SARS-CoV-2/white-tailed deer/USA/22-000882-001_TN_Morgan_2021-12-04	2021-12-04	TN	AY.100	delta	*SAMN35785931	hCoV-19/deer/USA/TN-22-000882-001/2021	N/A	N/A	N/A
22-000882-002	SARS-CoV-2/white-tailed deer/USA/22-000882-002_TN_Hamilton_2021-12-04	2021-12-04	TN	AY.47	delta	SAMN35785932	hCoV-19/deer/USA/TN-22-000882-002/2021	N/A	N/A	N/A
22-000883-001	SARS-CoV-2/white-tailed deer/USA/22-000883-001_VA_Chesterfield_2021-12-11	2021-12-11	VA	AY.100	delta	SAMN35785933	hCoV-19/deer/USA/VA-22-000883-001/2021	N/A	N/A	N/A
22-000883-002	SARS-CoV-2/white-tailed deer/USA/22-000883-002_VA_Franklin_2021-12-11	2021-12-11	VA	AY.25	delta	SAMN35785934	hCoV-19/deer/USA/VA-22-000883-002/2021	N/A	N/A	N/A
22-002350-030	SARS-CoV-2/white-tailed deer/USA/22-002350-030_NC_Randolph_2021-11-20	2021-11-20	NC	AY.103	delta	SAMN35785947	hCoV-19/deer/USA/NC-22-002350-030/2021	N/A	N/A	N/A
22-002393-001	SARS-CoV-2/white-tailed deer/USA/22-002393-001_TX_Travis_2021-12-26	2021-12-26	TX	Unassigned	N/A	SAMN35785948	hCoV-19/deer/USA/TX-22-002393-001/2021	N/A	N/A	N/A
22-002393-002	SARS-CoV-2/white-tailed deer/USA/22-002393-002_TX_Travis_2021-12-26	2021-12-26	TX	Unassigned	N/A	SAMN35785949	hCoV-19/deer/USA/TX-22-002393-002/2021	N/A	N/A	N/A
22-003783-001	SARS-CoV-2/white-tailed deer/USA/22-003783-001_DE_Kent_2022-01-20	2022-01-20	DE	Unassigned	N/A	SAMN35785950	hCoV-19/deer/USA/DE-22-003783-001/2022	N/A	N/A	N/A
22-003783-002	SARS-CoV-2/white-tailed deer/USA/22-003783-002_DE_Kent_2022-01-20	2022-01-20	DE	B.1.1.7	alpha	SAMN35785951	hCoV-19/deer/USA/DE-22-003783-002/2022	N/A	N/A	N/A
22-003833-005	SARS-CoV-2/white-tailed deer/USA/22-003833-005_MA_Dukes_2021-12-04	2021-12-04	MA	AY.44	delta	SAMN35785952	hCoV-19/deer/USA/MA-22-003833-005/2021	N/A	N/A	N/A
22-003833-010	SARS-CoV-2/white-tailed deer/USA/22-003833-010_NY_Schuyler_2021-11-21	2021-11-21	NY	AY.25.1	delta	SAMN35785953	hCoV-19/deer/USA/NY-22-003833-010/2021	N/A	N/A	N/A
22-003833-026	SARS-CoV-2/white-tailed deer/USA/22-003833-026_NY_Onondaga_2021-12-06	2021-12-06	NY	AY.75	delta	SAMN35785954	hCoV-19/deer/USA/NY-22-003833-026/2021	N/A	N/A	N/A
22-003833-030	SARS-CoV-2/white-tailed deer/USA/22-003833-030_NY_Onondaga_2021-12-14	2021-12-14	NY	B.1.1.7	alpha	SAMN35785955	hCoV-19/deer/USA/NY-22-003833-030/2021	N/A	N/A	N/A
22-006200-001	SARS-CoV-2/white-tailed deer/USA/22-006200-001_MO_St. Louis_2022-01-24	2022-01-24	MO	BA.1	Omicron	SAMN35785924	hCoV-19/deer/USA/MO-22-006200-001/2022	N/A	N/A	N/A
22-006200-002	SARS-CoV-2/white-tailed deer/USA/22-006200-002_MO_Howell_2022-01-31	2022-01-31	MO	AY.103	delta	SAMN35785925	hCoV-19/deer/USA/MO-22-006200-002/2022	N/A	N/A	N/A
22-006202-003	SARS-CoV-2/white-tailed deer/USA/22-006202-003_NC_Randolph_2021-11-20	2021-11-20	NC	Unassigned	N/A	SAMN35785956	hCoV-19/deer/USA/NC-22-006202-003/2021	N/A	N/A	N/A
22-006202-004	SARS-CoV-2/white-tailed deer/USA/22-006202-004_NY_Erie_2021-11-30	2021-11-30	NY	B.1.1.7	alpha	SAMN35785957	hCoV-19/deer/USA/NY-22-006202-004/2021	N/A	N/A	N/A
22-006202-011	SARS-CoV-2/white-tailed deer/USA/22-006202-011_NY_Wyoming_2021-11-30	2021-11-30	NY	Unassigned	N/A	SAMN35785958	hCoV-19/deer/USA/NY-22-006202-011/2021	N/A	N/A	N/A
22-006202-014	SARS-CoV-2/white-tailed deer/USA/22-006202-014_VA_James City_2021-12-11	2021-12-11	VA	AY.44	delta	SAMN35785959	hCoV-19/deer/USA/VA-22-006202-014/2021	N/A	N/A	N/A
22-006202-015	SARS-CoV-2/white-tailed deer/USA/22-006202-015_MA_Middlesex_2021-12-01	2021-12-01	MA	AY.103	delta	SAMN35785960	hCoV-19/deer/USA/MA-22-006202-015/2021	N/A	N/A	N/A
22-006202-032	SARS-CoV-2/white-tailed deer/USA/22-006202-032_MA_Hampshire_2021-12-03	2021-12-03	MA	AY.103	delta	SAMN35785961	hCoV-19/deer/USA/MA-22-006202-032/2021	N/A	N/A	N/A
22-006202-038	SARS-CoV-2/white-tailed deer/USA/22-006202-038_PA_Lancaster_2021-12-07	2021-12-07	PA	AY.44	delta	SAMN35785962	hCoV-19/deer/USA/PA-22-006202-038/2021	N/A	N/A	N/A
22-006202-042	SARS-CoV-2/white-tailed deer/USA/22-006202-042_NY_Yates_2021-11-29	2021-11-29	NY	B.1.1.7	alpha	SAMN35785963	hCoV-19/deer/USA/NY-22-006202-042/2021	N/A	N/A	N/A
22-006202-044	SARS-CoV-2/white-tailed deer/USA/22-006202-044_PA_Adams_2021-11-29	2021-11-29	PA	B.1.1.7	alpha	SAMN35785964	hCoV-19/deer/USA/PA-22-006202-044/2021	N/A	N/A	N/A
22-006202-046	SARS-CoV-2/white-tailed deer/USA/22-006202-046_NC_Rutherford_2021-11-20	2021-11-20	NC	AY.100	delta	SAMN35785965	hCoV-19/deer/USA/NC-22-006202-046/2021	N/A	N/A	N/A
22-006202-047	SARS-CoV-2/white-tailed deer/USA/22-006202-047_IL_Kankakee_2021-12-03	2021-12-03	IL	B.1.1.7	alpha	SAMN35785926	hCoV-19/deer/USA/IL-22-006202-047/2021	N/A	N/A	N/A
22-006202-050	SARS-CoV-2/white-tailed deer/USA/22-006202-050_NY_Allegany_2021-11-21	2021-11-21	NY	Unassigned	N/A	SAMN35785966	hCoV-19/deer/USA/NY-22-006202-050/2021	N/A	N/A	N/A
22-006202-052	SARS-CoV-2/white-tailed deer/USA/22-006202-052_PA_Allegheny_2021-12-11	2021-12-11	PA	Unassigned	N/A	SAMN35785967	hCoV-19/deer/USA/PA-22-006202-052/2021	N/A	N/A	N/A
22-006202-054	SARS-CoV-2/white-tailed deer/USA/22-006202-054_NJ_Atlantic_2021-12-08	2021-12-08	NJ	AY.5	delta	SAMN35785968	hCoV-19/deer/USA/NJ-22-006202-054/2021	N/A	N/A	N/A
22-006202-055	SARS-CoV-2/white-tailed deer/USA/22-006202-055_PA_Armstrong_2021-12-02	2021-12-02	PA	AY.47	delta	SAMN35785969	hCoV-19/deer/USA/PA-22-006202-055/2021	N/A	N/A	N/A
22-006202-057	SARS-CoV-2/white-tailed deer/USA/22-006202-057_NY_Onondaga_2021-12-14	2021-12-14	NY	B.1.1.7	alpha	SAMN35785970	hCoV-19/deer/USA/NY-22-006202-057/2021	N/A	N/A	N/A
22-006202-058	SARS-CoV-2/white-tailed deer/USA/22-006202-058_TN_Cumberland_2021-12-04	2021-12-04	TN	B.1.617.2	delta	SAMN35785971	hCoV-19/deer/USA/TN-22-006202-058/2021	N/A	N/A	N/A
22-006202-059	SARS-CoV-2/white-tailed deer/USA/22-006202-059_MA_Middlesex_2021-12-04	2021-12-04	MA	Unassigned	N/A	SAMN35785972	hCoV-19/deer/USA/MA-22-006202-059/2021	N/A	N/A	N/A
22-006202-061	SARS-CoV-2/white-tailed deer/USA/22-006202-061_NY_Onondaga_2021-12-14	2021-12-14	NY	B.1.1.7	alpha	SAMN35785973	hCoV-19/deer/USA/NY-22-006202-061/2021	N/A	N/A	N/A
22-006202-064	SARS-CoV-2/white-tailed deer/USA/22-006202-064_NC_Rutherford_2021-11-20	2021-11-20	NC	AY.100	delta	SAMN35785974	hCoV-19/deer/USA/NC-22-006202-064/2021	N/A	N/A	N/A
22-006202-068	SARS-CoV-2/white-tailed deer/USA/22-006202-068_MA_Dukes_2021-12-04	2021-12-04	MA	AY.103	delta	SAMN35785975	hCoV-19/deer/USA/MA-22-006202-068/2021	N/A	N/A	N/A
22-006202-073	SARS-CoV-2/white-tailed deer/USA/22-006202-073_MA_Nantucket_2021-11-29	2021-11-29	MA	AY.103	delta	SAMN35785935	hCoV-19/deer/USA/MA-22-006202-073/2021	N/A	N/A	N/A
22-006202-075	SARS-CoV-2/white-tailed deer/USA/22-006202-075_NY_Erie_2021-11-22	2021-11-22	NY	AY.103	delta	SAMN35785976	hCoV-19/deer/USA/NY-22-006202-075/2021	N/A	N/A	N/A
22-006202-078	SARS-CoV-2/white-tailed deer/USA/22-006202-078_VA_James City_2021-12-11	2021-12-11	VA	AY.103	delta	SAMN35785977	hCoV-19/deer/USA/VA-22-006202-078/2021	N/A	N/A	N/A
22-006202-079	SARS-CoV-2/white-tailed deer/USA/22-006202-079_VA_Charles City_2021-12-11	2021-12-11	VA	AY.103	delta	SAMN35785978	hCoV-19/deer/USA/VA-22-006202-079/2021	N/A	N/A	N/A
22-006202-080	SARS-CoV-2/white-tailed deer/USA/22-006202-080_NY_Wyoming_2021-11-28	2021-11-28	NY	Unassigned	N/A	SAMN35785979	hCoV-19/deer/USA/NY-22-006202-080/2021	N/A	N/A	N/A
22-006202-081	SARS-CoV-2/white-tailed deer/USA/22-006202-081_NC_Lenoir_2021-11-19	2021-11-19	NC	AY.103	delta	SAMN35785980	hCoV-19/deer/USA/NC-22-006202-081/2021	N/A	N/A	N/A
22-006202-082	SARS-CoV-2/white-tailed deer/USA/22-006202-082_NY_Erie_2021-11-28	2021-11-28	NY	AY.103	delta	SAMN35785981	hCoV-19/deer/USA/NY-22-006202-082/2021	N/A	N/A	N/A
22-006202-083	SARS-CoV-2/white-tailed deer/USA/22-006202-083_NJ_Warren_2021-12-08	2021-12-08	NJ	AY.103	delta	SAMN35785982	hCoV-19/deer/USA/NJ-22-006202-083/2021	N/A	N/A	N/A
22-006202-084	SARS-CoV-2/white-tailed deer/USA/22-006202-084_NC_Rockingham_2021-12-07	2021-12-07	NC	AY.103	delta	SAMN35785983	hCoV-19/deer/USA/NC-22-006202-084/2021	N/A	N/A	N/A
22-006202-088	SARS-CoV-2/white-tailed deer/USA/22-006202-088_NC_Rutherford_2021-11-20	2021-11-20	NC	AY.103	delta	SAMN35785984	hCoV-19/deer/USA/NC-22-006202-088/2021	N/A	N/A	N/A
22-006202-090	SARS-CoV-2/white-tailed deer/USA/22-006202-090_NC_Cleveland_2021-11-20	2021-11-20	NC	AY.106	delta	SAMN35785985	hCoV-19/deer/USA/NC-22-006202-090/2021	N/A	N/A	N/A
22-006202-091	SARS-CoV-2/white-tailed deer/USA/22-006202-091_MA_Middlesex_2021-12-04	2021-12-04	MA	AY.103	delta	SAMN35785986	hCoV-19/deer/USA/MA-22-006202-091/2021	N/A	N/A	N/A
22-006202-093	SARS-CoV-2/white-tailed deer/USA/22-006202-093_TN_Meigs_2021-12-04	2021-12-04	TN	AY.103	delta	SAMN35785987	hCoV-19/deer/USA/TN-22-006202-093/2021	N/A	N/A	N/A
22-006202-096	SARS-CoV-2/white-tailed deer/USA/22-006202-096_PA_Greene_2021-12-10	2021-12-10	PA	AY.103	delta	SAMN35785988	hCoV-19/deer/USA/PA-22-006202-096/2021	N/A	N/A	N/A
22-007923-002	SARS-CoV-2/white-tailed deer/USA/22-007923-002_SD_Pennington_2022-01-30	2022-01-30	SD	Unassigned	N/A	SAMN35785989	hCoV-19/deer/USA/SD-22-007923-002/2022	N/A	N/A	N/A
22-010212-005	SARS-CoV-2/white-tailed deer/USA/22-010212-005_NC_Carteret_2021-12-16	2021-12-16	NC	AY.25	delta	SAMN35785936	hCoV-19/deer/USA/NC-22-010212-005/2021	N/A	N/A	N/A
22-010212-006	SARS-CoV-2/white-tailed deer/USA/22-010212-006_TN_Hawkins_2021-12-09	2021-12-09	TN	AY.39	delta	SAMN35785937	hCoV-19/deer/USA/TN-22-010212-006/2021	N/A	N/A	N/A
22-010212-009	SARS-CoV-2/white-tailed deer/USA/22-010212-009_MN_Anoka_2021-12-22	2021-12-22	MN	AY.44	delta	SAMN35785938	hCoV-19/deer/USA/MN-22-010212-009/2021	N/A	N/A	N/A
22-010212-010	SARS-CoV-2/white-tailed deer/USA/22-010212-010_MN_Anoka_2022-01-11	2022-01-11	MN	AY.103	delta	SAMN35785939	hCoV-19/deer/USA/MN-22-010212-010/2022	N/A	N/A	N/A
22-010212-013	SARS-CoV-2/white-tailed deer/USA/22-010212-013_NY_Jefferson_2022-01-11	2022-01-11	NY	AY.44	delta	SAMN35785940	hCoV-19/deer/USA/NY-22-010212-013/2022	N/A	N/A	N/A
22-010212-014	SARS-CoV-2/white-tailed deer/USA/22-010212-014_TN_Henry_2021-12-20	2021-12-20	TN	AY.103	delta	SAMN35785941	hCoV-19/deer/USA/TN-22-010212-014/2021	N/A	N/A	N/A
22-010212-016	SARS-CoV-2/white-tailed deer/USA/22-010212-016_IL_DuPage_2022-02-08	2022-02-08	IL	AY.100	delta	SAMN35785942	hCoV-19/deer/USA/IL-22-010212-016/2022	N/A	N/A	N/A
22-010212-022	SARS-CoV-2/white-tailed deer/USA/22-010212-022_PA_Bucks_2022-01-12	2022-01-12	PA	Unassigned	N/A	SAMN35785943	hCoV-19/deer/USA/PA-22-010212-022/2022	N/A	N/A	N/A
22-010212-025	SARS-CoV-2/white-tailed deer/USA/22-010212-025_NY_Onondaga_2021-12-22	2021-12-22	NY	AY.25.1	delta	SAMN35785944	hCoV-19/deer/USA/NY-22-010212-025/2021	N/A	N/A	N/A
22-010212-028	SARS-CoV-2/white-tailed deer/USA/22-010212-028_TN_Anderson_2021-12-12	2021-12-12	TN	Unassigned	N/A	SAMN35785945	hCoV-19/deer/USA/TN-22-010212-028/2021	N/A	N/A	N/A
22-010212-032	SARS-CoV-2/white-tailed deer/USA/22-010212-032_NY_Onondaga_2021-12-22	2021-12-22	NY	Unassigned	N/A	SAMN35785946	hCoV-19/deer/USA/NY-22-010212-032/2021	N/A	N/A	N/A
22-011177-001	SARS-CoV-2/white-tailed deer/USA/22-011177-001_NY_Onondaga_2021-12-22	2021-12-22	NY	B.1.1.7	alpha	SAMN35785990	hCoV-19/deer/USA/NY-22-011177-001/2021	N/A	N/A	N/A
22-011177-002	SARS-CoV-2/white-tailed deer/USA/22-011177-002_MN_Ramsey_2021-12-14	2021-12-14	MN	AY.103	delta	SAMN35785991	hCoV-19/deer/USA/MN-22-011177-002/2021	N/A	N/A	N/A
22-011177-003	SARS-CoV-2/white-tailed deer/USA/22-011177-003_WV_Jefferson_2022-02-08	2022-02-08	WV	B.1.1.7	alpha	SAMN35785992	hCoV-19/deer/USA/WV-22-011177-003/2022	N/A	N/A	N/A
22-011177-004	SARS-CoV-2/white-tailed deer/USA/22-011177-004_PA_Allegheny_2022-02-17	2022-02-17	PA	Unassigned	N/A	SAMN35785993	hCoV-19/deer/USA/PA-22-011177-004/2022	N/A	N/A	N/A
22-011177-006	SARS-CoV-2/white-tailed deer/USA/22-011177-006_TN_Madison_2021-12-20	2021-12-20	TN	Unassigned	N/A	SAMN35785994	hCoV-19/deer/USA/TN-22-011177-006/2021	N/A	N/A	N/A
22-011177-007	SARS-CoV-2/white-tailed deer/USA/22-011177-007_IL_Will_2022-01-26	2022-01-26	IL	AY.25.1	delta	SAMN35785995	hCoV-19/deer/USA/IL-22-011177-007/2022	N/A	N/A	N/A
22-011177-008	SARS-CoV-2/white-tailed deer/USA/22-011177-008_NY_Onondaga_2022-01-19	2022-01-19	NY	Unassigned	N/A	SAMN35785996	hCoV-19/deer/USA/NY-22-011177-008/2022	N/A	N/A	N/A
22-011177-009	SARS-CoV-2/white-tailed deer/USA/22-011177-009_MD_Anne Arundel_2022-02-16	2022-02-16	MD	Unassigned	N/A	SAMN35785997	hCoV-19/deer/USA/MD-22-011177-009/2022	N/A	N/A	N/A
22-011177-010	SARS-CoV-2/white-tailed deer/USA/22-011177-010_NJ_Somerset_2022-01-10	2022-01-10	NJ	AY.39.3	delta	SAMN35785998	hCoV-19/deer/USA/NJ-22-011177-010/2022	N/A	N/A	N/A
22-011177-011	SARS-CoV-2/white-tailed deer/USA/22-011177-011_WV_Jefferson_2022-02-08	2022-02-08	WV	B.1.1.7	alpha	SAMN35785999	hCoV-19/deer/USA/WV-22-011177-011/2022	N/A	N/A	N/A
22-011177-013	SARS-CoV-2/white-tailed deer/USA/22-011177-013_IL_Kankakee_2022-02-03	2022-02-03	IL	AY.25.1	delta	SAMN35786000	hCoV-19/deer/USA/IL-22-011177-013/2022	N/A	N/A	N/A
22-011177-014	SARS-CoV-2/white-tailed deer/USA/22-011177-014_DE_Sussex_2022-02-01	2022-02-01	DE	Unassigned	N/A	SAMN35785930	hCoV-19/deer/USA/DE-22-011177-014/2022	N/A	N/A	N/A
22-011177-016	SARS-CoV-2/white-tailed deer/USA/22-011177-016_NY_Jefferson_2022-02-01	2022-02-01	NY	Unassigned	N/A	SAMN35785927	hCoV-19/deer/USA/NY-22-011177-016/2022	N/A	N/A	N/A
22-011177-017	SARS-CoV-2/white-tailed deer/USA/22-011177-017_IL_Kankakee_2022-02-03	2022-02-03	IL	AY.25.1	delta	SAMN35786001	hCoV-19/deer/USA/IL-22-011177-017/2022	N/A	N/A	N/A
22-011177-018	SARS-CoV-2/white-tailed deer/USA/22-011177-018_NC_Pamlico_2021-12-21	2021-12-21	NC	AY.44	delta	SAMN35786002	hCoV-19/deer/USA/NC-22-011177-018/2021	N/A	N/A	N/A
22-011177-021	SARS-CoV-2/white-tailed deer/USA/22-011177-021_TN_Greene_2021-12-12	2021-12-12	TN	AY.25	delta	SAMN35786003	hCoV-19/deer/USA/TN-22-011177-021/2021	N/A	N/A	N/A
22-011177-022	SARS-CoV-2/white-tailed deer/USA/22-011177-022_KS_Gray_2021-12-12	2021-12-12	KS	AY.103	delta	SAMN35786004	hCoV-19/deer/USA/KS-22-011177-022/2021	N/A	N/A	N/A
22-011177-023	SARS-CoV-2/white-tailed deer/USA/22-011177-023_TN_Henry_2021-12-20	2021-12-20	TN	AY.77	delta	SAMN35786005	hCoV-19/deer/USA/TN-22-011177-023/2021	N/A	N/A	N/A
22-011177-024	SARS-CoV-2/white-tailed deer/USA/22-011177-024_MN_Ramsey_2021-12-23	2021-12-23	MN	AY.103	delta	SAMN35786006	hCoV-19/deer/USA/MN-22-011177-024/2021	N/A	N/A	N/A
22-011177-026	SARS-CoV-2/white-tailed deer/USA/22-011177-026_IL_Grundy_2022-02-03	2022-02-03	IL	Unassigned	N/A	SAMN35786007	hCoV-19/deer/USA/IL-22-011177-026/2022	N/A	N/A	N/A
22-011177-027	SARS-CoV-2/white-tailed deer/USA/22-011177-027_KY_Christian_2021-12-24	2021-12-24	KY	Unassigned	N/A	SAMN35786008	hCoV-19/deer/USA/KY-22-011177-027/2021	N/A	N/A	N/A
22-011177-029	SARS-CoV-2/white-tailed deer/USA/22-011177-029_IL_Grundy_2022-02-03	2022-02-03	IL	Unassigned	N/A	SAMN35786009	hCoV-19/deer/USA/IL-22-011177-029/2022	N/A	N/A	N/A
22-011177-030	SARS-CoV-2/white-tailed deer/USA/22-011177-030_NJ_Monmouth_2022-01-06	2022-01-06	NJ	AY.39	delta	SAMN35786010	hCoV-19/deer/USA/NJ-22-011177-030/2022	N/A	N/A	N/A
22-011177-031	SARS-CoV-2/white-tailed deer/USA/22-011177-031_IL_Kane_2022-02-09	2022-02-09	IL	AY.103	delta	SAMN35786011	hCoV-19/deer/USA/IL-22-011177-031/2022	N/A	N/A	N/A
22-011177-032	SARS-CoV-2/white-tailed deer/USA/22-011177-032_IL_Grundy_2022-02-03	2022-02-03	IL	AY.25.1	delta	SAMN35786012	hCoV-19/deer/USA/IL-22-011177-032/2022	N/A	N/A	N/A
22-013498-001	SARS-CoV-2/white-tailed deer/USA/22-013498-001_MI_Alpena_2022-01-13	2022-01-13	MI	Unassigned	N/A	SAMN35786013	hCoV-19/deer/USA/MI-22-013498-001/2022	N/A	N/A	N/A
22-013498-002	SARS-CoV-2/white-tailed deer/USA/22-013498-002_MI_Alpena_2022-01-19	2022-01-19	MI	Unassigned	N/A	SAMN35786014	hCoV-19/deer/USA/MI-22-013498-002/2022	N/A	N/A	N/A
22-013498-003	SARS-CoV-2/white-tailed deer/USA/22-013498-003_MI_Presque Isle_2022-01-26	2022-01-26	MI	Unassigned	N/A	SAMN35786015	hCoV-19/deer/USA/MI-22-013498-003/2022	N/A	N/A	N/A
22-013499-001	SARS-CoV-2/white-tailed deer/USA/22-013499-001_WI_Eau Claire_2021-12-27	2021-12-27	WI	AY.39.3	delta	SAMN35786016	hCoV-19/deer/USA/WI-22-013499-001/2021	N/A	N/A	N/A
22-013500-016	SARS-CoV-2/white-tailed deer/USA/22-013500-016_SD_Pennington_2022-01-11	2022-01-11	SD	AY.100	delta	SAMN35785928	hCoV-19/deer/USA/SD-22-013500-016/2022	N/A	N/A	N/A
22-013500-021	SARS-CoV-2/white-tailed deer/USA/22-013500-021_MN_Winona_2022-02-16	2022-02-16	MN	AY.44	delta	SAMN35786017	hCoV-19/deer/USA/MN-22-013500-021/2022	N/A	N/A	N/A
22-013500-022	SARS-CoV-2/white-tailed deer/USA/22-013500-022_TN_Madison_2022-02-10	2022-02-10	TN	B.1.617.2	delta	SAMN35786018	hCoV-19/deer/USA/TN-22-013500-022/2022	N/A	N/A	N/A
22-013500-023	SARS-CoV-2/white-tailed deer/USA/22-013500-023_PA_Montgomery_2022-03-02	2022-03-02	PA	AY.119	delta	SAMN35786019	hCoV-19/deer/USA/PA-22-013500-023/2022	N/A	N/A	N/A
22-013500-025	SARS-CoV-2/white-tailed deer/USA/22-013500-025_TN_Madison_2022-02-10	2022-02-10	TN	Unassigned	N/A	SAMN35786020	hCoV-19/deer/USA/TN-22-013500-025/2022	N/A	N/A	N/A
22-013500-026	SARS-CoV-2/white-tailed deer/USA/22-013500-026_TN_Madison_2022-02-10	2022-02-10	TN	Unassigned	N/A	SAMN35786021	hCoV-19/deer/USA/TN-22-013500-026/2022	N/A	N/A	N/A
22-013500-027	SARS-CoV-2/white-tailed deer/USA/22-013500-027_OK_McCurtain_2022-02-21	2022-02-21	OK	AY.3	delta	SAMN35786022	hCoV-19/deer/USA/OK-22-013500-027/2022	N/A	N/A	N/A
22-013500-028	SARS-CoV-2/white-tailed deer/USA/22-013500-028_WV_Randolph_2022-03-11	2022-03-11	WV	AY.103	delta	SAMN35786023	hCoV-19/deer/USA/WV-22-013500-028/2022	N/A	N/A	N/A
22-013500-029	SARS-CoV-2/white-tailed deer/USA/22-013500-029_MO_Polk_2022-02-23	2022-02-23	MO	AY.32	delta	SAMN35786024	hCoV-19/deer/USA/MO-22-013500-029/2022	N/A	N/A	N/A
22-013500-031	SARS-CoV-2/white-tailed deer/USA/22-013500-031_SD_Pennington_2022-01-10	2022-01-10	SD	Unassigned	N/A	SAMN35785929	hCoV-19/deer/USA/SD-22-013500-031/2022	N/A	N/A	N/A
* BioProject #PRJNA984950

## Sheet: Supplementary Data 2
Spillover event identifier	Type of cluster	State	Pango lineage	Counts of WTD sequences	WTD sequence identifiers	Genomic sequence identity between WTD and human1	Poster probability for WTD-human1	Genomic sequence identity between WTD and human2	Poster probability for WTD-human2	Geographically close
1	human-WTD-WTD	PA	AY.103	3	SARS-CoV-2/white-tailed deer/USA/22-000890-019_PA_Crawford_2021-11-29_x000D_ SARS-CoV-2/white-tailed deer/USA/22-006202-024_PA_Delaware_2021-12-09_x000D_ SARS-CoV-2/white-tailed deer/USA/22-001705-032_PA_Crawford_2021-11-29	0.999398	1			Y
2	human-WTD	ME	AY.103	1	SARS-CoV-2/white-tailed deer/USA/22-000886-002_ME_Waldo_2021-12-11	0.999799	1
3	human-WTD	MO	AY.103	1	SARS-CoV-2/white-tailed deer/USA/22-013500-012_MO_Jefferson_2022-02-16	0.999465	1
4	human-WTD	NC	AY.103	1	SARS-CoV-2/white-tailed deer/USA/22-002350-018_NC_Rockingham_2021-12-07	0.999398	1
5	human-WTD-WTD	WV	AY.103	3	SARS-CoV-2/white-tailed deer/USA/22-013500-001_WV_Randolph_2022-03-11_x000D_ SARS-CoV-2/white-tailed deer/USA/22-013500-020_WV_Randolph_2022-04-04_x000D_ SARS-CoV-2/white-tailed deer/USA/22-013500-017_WV_Randolph_2022-03-15	0.999933	1			Y
6	human-WTD	WV	AY.103	1	SARS-CoV-2/white-tailed deer/USA/22-013500-014_WV_Randolph_2022-03-11	0.999866	1
7	human-WTD-WTD	NJ	AY.103	2	SARS-CoV-2/white-tailed deer/USA/22-001705-009_NJ_Warren_2021-12-07_x000D_ SARS-CoV-2/white-tailed deer/USA/22-000890-015_NJ_Warren_2021-12-08	0.999666	1			Y
8	human-WTD	MN	AY.103	1	SARS-CoV-2/white-tailed deer/USA/22-007926-006_MN_Goodhue_2022-01-03	0.999833	1
9	human-WTD	NC	AY.103	1	SARS-CoV-2/white-tailed deer/USA/22-002350-021_NC_Rockingham_2021-12-07	0.999732	1
10	human-WTD-WTD	NJ	AY.103	3	SARS-CoV-2/white-tailed deer/USA/22-000890-012_NJ_Atlantic_2021-12-07_x000D_ SARS-CoV-2/white-tailed deer/USA/22-006202-062_NJ_Atlantic_2021-12-09_x000D_ SARS-CoV-2/white-tailed deer/USA/22-002350-020_NJ_Salem_2021-12-07	0.999599	1
11	human-WTD	PA	AY.103	1	SARS-CoV-2/white-tailed deer/USA/22-006202-056_PA_Delaware_2021-12-09	0.999331	1
12	human-WTD	NC	AY.103	1	SARS-CoV-2/white-tailed deer/USA/22-003833-004_NC_Rutherford_2021-11-20	0.999331	1
13	human-WTD-WTD	MA	AY.103	9	SARS-CoV-2/white-tailed deer/USA/22-001705-005_MA_Hampshire_2021-11-29_x000D_ SARS-CoV-2/white-tailed deer/USA/22-002350-027_MA_Hampshire_2021-11-29_x000D_ SARS-CoV-2/white-tailed deer/USA/22-001705-020_MA_Worcester_2021-12-03_x000D_ SARS-CoV-2/white-tailed deer/USA/22-003833-001_MA_Hampden_2021-11-30_x000D_ SARS-CoV-2/white-tailed deer/USA/22-003833-022_MA_Hampden_2021-11-30_x000D_ SARS-CoV-2/wh…	0.999666	1			Y
14	human-WTD-WTD	MA	AY.103	4	SARS-CoV-2/white-tailed deer/USA/22-001705-003_MA_Middlesex_2021-12-03_x000D_ SARS-CoV-2/white-tailed deer/USA/22-002350-009_MA_Middlesex_2021-12-03_x000D_ SARS-CoV-2/white-tailed deer/USA/22-002350-010_MA_Middlesex_2021-11-29_x000D_ SARS-CoV-2/white-tailed deer/USA/22-003833-015_MA_Middlesex_2021-12-01	0.999632	1			Y
15	human-WTD-WTD	NJ	AY.103	2	SARS-CoV-2/white-tailed deer/USA/22-003833-020_NJ_Atlantic_2021-12-11_x000D_ SARS-CoV-2/white-tailed deer/USA/22-000890-006_NJ_Atlantic_2021-12-11	0.999666	1			Y
16	human-WTD-WTD	KS	AY.103	2	SARS-CoV-2/white-tailed deer/USA/22-010212-002_KS_Labette_2022-01-09_x000D_ SARS-CoV-2/white-tailed deer/USA/22-007926-025_KS_Labette_2022-01-09	0.999298	1			Y
17	human-WTD	PA	AY.103	1	SARS-CoV-2/white-tailed deer/USA/22-001705-010_PA_Cumberland_2021-12-06	0.999197	1
18	human-WTD	NY	AY.103	1	SARS-CoV-2/white-tailed deer/USA/22-006202-030_NY_Schuyler_2021-11-29	0.999666	1
19	human-WTD-WTD	MN	AY.103	3	SARS-CoV-2/white-tailed deer/USA/22-010212-011_MN_Hennepin_2021-12-16_x000D_ SARS-CoV-2/white-tailed deer/USA/22-007926-028_MN_Hennepin_2021-12-16_x000D_ SARS-CoV-2/white-tailed deer/USA/22-007926-014_MN_Hennepin_2021-12-16	0.999666	1			Y
20	human-WTD	MN	AY.103	1	SARS-CoV-2/white-tailed deer/USA/22-000885-001_MN_Ramsey_2021-12-07		1
21	human-WTD	AR	AY.103	1	SARS-CoV-2/white-tailed deer/USA/21-038764-002_AR_Madison_2021-12-01	0.999565	1
22	human-WTD	MN	AY.103	1	SARS-CoV-2/white-tailed deer/USA/22-006202-023_MN_Ramsey_2021-12-07	0.999365	1
23	human-WTD	NC	AY.103	1	SARS-CoV-2/white-tailed deer/USA/22-000890-026_NC_Montgomery_2021-11-20	0.999398	1
24	human-WTD-human	NC	AY.103	11	SARS-CoV-2/white-tailed deer/USA/21-038002-001_NC_Randolph_2021-11-20_x000D_ SARS-CoV-2/white-tailed deer/USA/22-003833-025_NC_Randolph_2021-11-20_x000D_ SARS-CoV-2/white-tailed deer/USA/22-006202-027_NC_Chatham_2021-11-20_x000D_ SARS-CoV-2/white-tailed deer/USA/22-001705-001_NC_Randolph_2021-11-20_x000D_ SARS-CoV-2/white-tailed deer/USA/22-006202-065_NC_Chatham_2021-11-20_x000D_ SARS-CoV-2/white…	0.999565	0.78	0.9993	1	Y
25	human-WTD	KY	AY.3	1	SARS-CoV-2/white-tailed deer/USA/22-013500-006_KY_Christian_2022-03-10	0.999565	1
26	human-WTD-WTD	PA	AY.3	2	SARS-CoV-2/white-tailed deer/USA/22-001705-013_PA_Jefferson_2021-11-30_x000D_ SARS-CoV-2/white-tailed deer/USA/22-000890-010_PA_Jefferson_2021-12-01	0.999565	1			Y
27	human-WTD	MN	AY.3	1	SARS-CoV-2/white-tailed deer/USA/22-007926-023_MN_Scott_2021-12-19	0.999833	1
28	human-WTD-WTD	KS	AY.3	2	SARS-CoV-2/white-tailed deer/USA/21-038765-002_KS_Clay_2021-12-04_x000D_ SARS-CoV-2/white-tailed deer/USA/21-038765-001_KS_Ottawa_2021-12-06	0.999465	1			Y
29	human-WTD	IL	AY.3	1	SARS-CoV-2/white-tailed deer/USA/22-006202-028_IL_McHenry_2021-11-21	0.999732	1
30	human-WTD-WTD	NJ	AY.3	2	SARS-CoV-2/white-tailed deer/USA/22-000890-016_NJ_Hunterdon_2021-12-07_x000D_ SARS-CoV-2/white-tailed deer/USA/22-007926-008_NJ_Somerset_2022-01-13	0.999097	1			Y
31	human-WTD	MN	AY.3	1	SARS-CoV-2/white-tailed deer/USA/22-013500-009_MN_Houston_2022-02-03	0.999632	1
32	human-WTD	TN	AY.3	1	SARS-CoV-2/white-tailed deer/USA/22-007926-022_TN_Greene_2021-12-09	0.999699	1
33	human-WTD	MA	AY.3	1	SARS-CoV-2/white-tailed deer/USA/22-002350-032_MA_Nantucket_2021-11-29	0.999498	1
34	human-WTD	MO	AY.3	1	SARS-CoV-2/white-tailed deer/USA/22-013500-004_MO_Bollinger_2021-12-10	0.999632	1
35	human-WTD	TN	AY.3	1	SARS-CoV-2/white-tailed deer/USA/22-010212-024_TN_Hardeman_2021-12-13	0.999532	1
36	human-WTD	MA	AY.44	1	SARS-CoV-2/white-tailed deer/USA/22-003833-028_MA_Middlesex_2021-12-04	0.999666	0.99
37	human-WTD	IL	AY.44	1	SARS-CoV-2/white-tailed deer/USA/22-001705-029_IL_Boone_2021-12-03	0.999632	1
38	human-WTD	NJ	AY.44	1	SARS-CoV-2/white-tailed deer/USA/22-011177-012_NJ_Hunterdon_2022-01-20	0.999732	1
39	human-WTD	IL	AY.44	1	SARS-CoV-2/white-tailed deer/USA/22-007926-031_IL_Lake_2022-01-03	0.999732	1
40	human-WTD-Human	NC	AY.44	2	SARS-CoV-2/white-tailed deer/USA/22-003833-013_NC_Cleveland_2021-11-20_x000D_ SARS-CoV-2/white-tailed deer/USA/22-003833-008_NC_Cleveland_2021-11-20	0.999398	1	0.9994	1	Y
41	human-WTD-WTD	PA	AY.44	3	SARS-CoV-2/white-tailed deer/USA/22-000890-032_PA_Lancaster_2021-12-07_x000D_ SARS-CoV-2/white-tailed deer/USA/22-003833-002_PA_Lancaster_2021-12-07_x000D_ SARS-CoV-2/white-tailed deer/USA/22-002350-013_PA_Lancaster_2021-12-06	0.999331	1			Y
42	human-WTD-WTD	MN	AY.44	3	SARS-CoV-2/white-tailed deer/USA/22-013500-018_MN_Winona_2022-02-15_x000D_ SARS-CoV-2/white-tailed deer/USA/22-013500-019_MN_Winona_2022-02-16_x000D_ SARS-CoV-2/white-tailed deer/USA/22-013500-032_MN_Winona_2022-02-18	0.999365	1			Y
43	human-WTD	MN	AY.44	1	SARS-CoV-2/white-tailed deer/USA/22-000885-002_MN_Anoka_2021-12-01	0.9999	1
44	human-WTD	PA	AY.44	1	SARS-CoV-2/white-tailed deer/USA/22-003833-009_PA_Blair_2021-12-07	0.999431	1
45	human-WTD	MA	AY.122	1	SARS-CoV-2/white-tailed deer/USA/22-001705-002_MA_Hampden_2021-11-30	0.999866	1
46	human-WTD-WTD	NJ	AY.5	3	SARS-CoV-2/white-tailed deer/USA/22-000884-002_NJ_Atlantic_2021-12-08_x000D_ SARS-CoV-2/white-tailed deer/USA/22-006202-008_NJ_Atlantic_2021-12-08_x000D_ SARS-CoV-2/white-tailed deer/USA/22-002350-024_NJ_Atlantic_2021-12-08	0.999732	1			Y
47	human-WTD	NC	AY.5.3	1	SARS-CoV-2/white-tailed deer/USA/22-007926-027_NC_Jones_2021-12-16	0.999699	1
48	human-WTD	NJ	AY.111	1	SARS-CoV-2/white-tailed deer/USA/22-006202-019_NJ_Union_2021-12-23	0.998896	1
49	human-WTD	MA	AY.39.1	1	SARS-CoV-2/white-tailed deer/USA/22-006202-039_MA_Berkshire_2021-12-04	0.999298	1
50	human-WTD	TN	AY.39.1	1	SARS-CoV-2/white-tailed deer/USA/22-007926-020_TN_Jackson_2022-01-03	0.999097	1
51	human-WTD	NY	AY.39.1	1	SARS-CoV-2/white-tailed deer/USA/22-006202-051_NY_Oswego_2021-11-29	0.999398	1
52	human-WTD-WTD	NJ	AY.39	8	SARS-CoV-2/white-tailed deer/USA/22-010212-004_NJ_Hunterdon_2022-01-06 SARS-CoV-2/white-tailed deer/USA/22-007926-002_NJ_Union_2022-01-06 SARS-CoV-2/white-tailed deer/USA/22-007926-021_NJ_Union_2022-01-06 SARS-CoV-2/white-tailed deer/USA/22-007926-030_NJ_Morris_2022-01-31 SARS-CoV-2/white-tailed deer/USA/22-010212-031_NJ_Hunterdon_2021-12-30 SARS-CoV-2/white-tailed deer/USA/22-007926-016_NJ_Somer…	0.999866	0.98			Y
53	human-WTD	NY	AY.39	1	SARS-CoV-2/white-tailed deer/USA/22-006202-049_NY_Livingston_2021-11-20	0.999732	1
54	human-WTD-WTD	KS	AY.39	2	SARS-CoV-2/white-tailed deer/USA/22-007926-004_KS_Nemaha_2021-12-13_x000D_ SARS-CoV-2/white-tailed deer/USA/22-010212-007_KS_Nemaha_2021-12-13	0.999632	1			Y
55	human-WTD	NY	AY.39	1	SARS-CoV-2/white-tailed deer/USA/22-007926-026_NY_Onondaga_2022-01-05	0.999331	1
56	human-WTD-WTD	TN	AY.39	3	SARS-CoV-2/white-tailed deer/USA/22-010212-008_TN_Hawkins_2021-12-09_x000D_ SARS-CoV-2/white-tailed deer/USA/22-010212-017_TN_Hawkins_2021-12-12_x000D_ SARS-CoV-2/white-tailed deer/USA/22-007926-024_TN_Hawkins_2021-12-12	0.999699	1			Y
57	human-WTD	PA	AY.39	1	SARS-CoV-2/white-tailed deer/USA/22-000890-002_PA_Mercer_2021-12-10	0.99893	1
58	human-WTD-WTD	NC	AY.39	2	SARS-CoV-2/white-tailed deer/USA/22-002350-001_NC_Polk_2021-11-20_x000D_ SARS-CoV-2/white-tailed deer/USA/22-002350-004_NC_Rutherford_2021-11-20	0.999565	1			Y
59	human-WTD	NC	AY.100	1	SARS-CoV-2/white-tailed deer/USA/22-006202-063_NC_Guilford_2021-12-13	0.999599	1
60	human-WTD	PA	AY.100	1	SARS-CoV-2/white-tailed deer/USA/22-003833-006_PA_Indiana_2021-12-04	0.999833	1
61	human-WTD	NC	AY.100	1	SARS-CoV-2/white-tailed deer/USA/21-038002-002_NC_Randolph_2021-11-20	0.999699	1
62	human-WTD-WTD	MN	AY.100	2	SARS-CoV-2/white-tailed deer/USA/22-007926-009_MN_Ramsey_2021-12-21_x000D_ SARS-CoV-2/white-tailed deer/USA/22-011177-020_MN_Ramsey_2021-12-21	0.999933	1			Y
63	human-WTD-WTD	SD	AY.100	2	SARS-CoV-2/white-tailed deer/USA/22-013500-010_SD_Pennington_2022-01-11_x000D_ SARS-CoV-2/white-tailed deer/USA/22-013500-003_SD_Pennington_2022-01-10	0.999231	1			Y
64	human-WTD-WTD	NC	AY.100	5	SARS-CoV-2/white-tailed deer/USA/22-000890-011_NC_Rutherford_2021-11-20_x000D_ SARS-CoV-2/white-tailed deer/USA/22-001705-007_NC_Rutherford_2021-11-20_x000D_ SARS-CoV-2/white-tailed deer/USA/22-006202-021_NC_Rutherford_2021-11-20_x000D_ SARS-CoV-2/white-tailed deer/USA/22-003833-024_NC_Rutherford_2021-11-20_x000D_ SARS-CoV-2/white-tailed deer/USA/22-001705-018_NC_Cleveland_2021-11-20	0.999532	1			Y
65	human-WTD-human	MA	AY.119	6	SARS-CoV-2/white-tailed deer/USA/21-038766-001_MA_Worcester_2021-12-01_x000D_ SARS-CoV-2/white-tailed deer/USA/22-002350-023_MA_Norfolk_2021-12-04_x000D_ SARS-CoV-2/white-tailed deer/USA/22-003833-012_MA_Middlesex_2021-12-03_x000D_ SARS-CoV-2/white-tailed deer/USA/22-006202-006_MA_Middlesex_2021-11-30_x000D_ SARS-CoV-2/white-tailed deer/USA/22-006202-009_MA_Worcester_2021-12-03_x000D_ SARS-CoV-2/…	0.999766	1	0.9996	1	Y
66	human-WTD	NC	AY.20	1	SARS-CoV-2/white-tailed deer/USA/22-003833-016_NC_Duplin_2021-11-19	0.999164	1
67	human-WTD	PA	AY.107	1	SARS-CoV-2/white-tailed deer/USA/21-038768-001_PA_Dauphin_2021-11-29	0.999666	1
68	human-WTD	NJ	AY.4	1	SARS-CoV-2/white-tailed deer/USA/22-010212-027_NJ_Sussex_2022-01-24	0.999766	1
69	human-WTD	MA	AY.4	1	SARS-CoV-2/white-tailed deer/USA/22-000890-028_MA_Bristol_2021-12-03	0.9997	1
70	human-WTD-WTD	TN	AY.118	4	SARS-CoV-2/white-tailed deer/USA/22-010212-023_TN_Shelby_2022-01-11_x000D_ SARS-CoV-2/white-tailed deer/USA/22-011177-019_TN_Haywood_2022-01-11_x000D_ SARS-CoV-2/white-tailed deer/USA/22-007926-011_TN_Chester_2022-01-11_x000D_ SARS-CoV-2/white-tailed deer/USA/22-007926-029_TN_Madison_2021-12-20	0.999532	1			Y
71	human-WTD	NC	AY.118	1	SARS-CoV-2/white-tailed deer/USA/22-003833-021_NC_Chatham_2021-11-20	0.999197	1
72	human-WTD	PA	AY.118	1	SARS-CoV-2/white-tailed deer/USA/22-003833-019_PA_Cambria_2021-12-03	0.999933	1
73	human-WTD	NC	AY.118	1	SARS-CoV-2/white-tailed deer/USA/22-000890-005_NC_Wake_2021-11-19	0.999799	1
74	human-WTD	NC	AY.118	1	SARS-CoV-2/white-tailed deer/USA/22-006202-033_NC_Rockingham_2021-12-07	0.999264	1
75	human-WTD-WTD	OK	AY.118	4	SARS-CoV-2/white-tailed deer/USA/22-013500-007_OK_Pushmataha_2022-02-14_x000D_ SARS-CoV-2/white-tailed deer/USA/22-013500-008_OK_Pushmataha_2022-02-14_x000D_ SARS-CoV-2/white-tailed deer/USA/22-013500-015_OK_Pushmataha_2022-02-14_x000D_ SARS-CoV-2/white-tailed deer/USA/22-013500-030_OK_Pushmataha_2022-02-14	0.999131	1			Y
76	human-WTD	IL	AY.118	1	SARS-CoV-2/white-tailed deer/USA/22-007926-005_IL_Ogle_2022-02-02	0.998963	1
77	human-WTD	NC	AY.25.1	1	SARS-CoV-2/white-tailed deer/USA/22-006202-020_NC_Guilford_2021-12-13	0.999231	1
78	human-WTD	NC	AY.25.1	1	SARS-CoV-2/white-tailed deer/USA/22-003833-014_NC_Rockingham_2021-12-13	0.999298	1
79	human-WTD-WTD	IL	AY.25.1	2	SARS-CoV-2/white-tailed deer/USA/22-007926-010_IL_Will_2022-02-03_x000D_ SARS-CoV-2/white-tailed deer/USA/22-010212-020_IL_Kankakee_2022-02-03	0.999565	1			Y
80	human-WTD	NJ	AY.25	1	SARS-CoV-2/white-tailed deer/USA/22-000884-001_NJ_Cumberland_2021-12-02	0.999431	1
81	human-WTD-WTD	TN	AY.25	2	SARS-CoV-2/white-tailed deer/USA/22-010212-012_TN_Hawkins_2021-12-12_x000D_ SARS-CoV-2/white-tailed deer/USA/22-007926-012_TN_Hawkins_2021-12-13	0.9999	1			Y
82	human-WTD	TN	AY.25	1	SARS-CoV-2/white-tailed deer/USA/22-007926-007_TN_Hamblen_2021-12-12	0.999766	1
83	human-WTD-WTD	OK	AY.25	2	SARS-CoV-2/white-tailed deer/USA/21-038767-002_OK_Lincoln_2021-11-20_x000D_ SARS-CoV-2/white-tailed deer/USA/21-038767-001_OK_Lincoln_2021-11-20	0.999565	1			Y
84	human-WTD	MA	AY.25	1	SARS-CoV-2/white-tailed deer/USA/22-000890-024_MA_Bristol_2021-12-01	0.999565	1
85	human-WTD	ME	AY.25	1	SARS-CoV-2/white-tailed deer/USA/22-000886-001_ME_Oxford_2021-12-10	0.999766	1
86	human-WTD-WTD	IL	AY.25	2	SARS-CoV-2/white-tailed deer/USA/22-006202-007_IL_Boone_2021-12-03_x000D_ SARS-CoV-2/white-tailed deer/USA/22-010212-018_IL_Winnebago_2022-01-31	0.999097	1			Y
87	human-WTD	AR	AY.25	1	SARS-CoV-2/white-tailed deer/USA/22-000890-004_AR_Madison_2021-12-01	0.999599	1
88	human-WTD	TN	AY.25	1	SARS-CoV-2/white-tailed deer/USA/22-010212-026_TN_Shelby_2022-01-11	0.999498	1
89	human-WTD-WTD	NY	AY.98.1	6	SARS-CoV-2/white-tailed deer/USA/21-038001-002_NY_Cattaraugus_2021-11-22_x000D_ SARS-CoV-2/white-tailed deer/USA/22-001705-011_NY_Cattaraugus_2021-11-22_x000D_ SARS-CoV-2/white-tailed deer/USA/22-001705-016_NY_Cattaraugus_2021-11-30_x000D_ SARS-CoV-2/white-tailed deer/USA/22-006202-002_NY_Cattaraugus_2021-11-30_x000D_ SARS-CoV-2/white-tailed deer/USA/22-006202-040_NY_Cattaraugus_2021-11-30_x000D_…	0.999599	1			Y
90	human-WTD	TN	AY.47	1	SARS-CoV-2/white-tailed deer/USA/22-001705-022_TN_Morgan_2021-12-04	0.999599	1
91	human-WTD	IL	AY.26	1	SARS-CoV-2/white-tailed deer/USA/21-038000-001_IL_Kane_2021-11-20	0.999465	1
92	human-WTD	AR	AY.54	1	SARS-CoV-2/white-tailed deer/USA/21-038764-001_AR_Madison_2021-12-01	0.999465	1
93	human-WTD-WTD	WV	B.1.1.7	7	SARS-CoV-2/white-tailed deer/USA/22-010212-019_WV_Jefferson_2022-01-26_x000D_ SARS-CoV-2/white-tailed deer/USA/22-010212-029_WV_Jefferson_2022-02-08_x000D_ SARS-CoV-2/white-tailed deer/USA/22-007926-003_WV_Jefferson_2022-01-25_x000D_ SARS-CoV-2/white-tailed deer/USA/22-007927-001_WV_Jefferson_2022-01-27_x000D_ SARS-CoV-2/white-tailed deer/USA/22-007926-015_WV_Jefferson_2022-01-25_x000D_ SARS-CoV-…	0.998662	1			Y
94	human-WTD-WTD	PA	B.1.1.7	2	SARS-CoV-2/white-tailed deer/USA/22-000890-030_PA_Monroe_2021-12-06_x000D_ SARS-CoV-2/white-tailed deer/USA/22-000890-014_PA_Monroe_2021-12-06	0.998662	1			Y
95	human-WTD	WV	B.1.1.7	1	SARS-CoV-2/white-tailed deer/USA/22-013500-002_WV_Mineral_2022-03-08	0.998529	1
96	human-WTD	PA	B.1.1.7	1	SARS-CoV-2/white-tailed deer/USA/22-000890-017_PA_Allegheny_2021-12-02	0.99883	0.99
97	human-WTD-WTD	NY	B.1.1.7	6	SARS-CoV-2/white-tailed deer/USA/22-001705-004_NY_Onondaga_2021-12-14_x000D_ SARS-CoV-2/white-tailed deer/USA/22-006202-013_NY_Onondaga_2021-12-14_x000D_ SARS-CoV-2/white-tailed deer/USA/22-006202-001_NY_Madison_2021-11-29_x000D_ SARS-CoV-2/white-tailed deer/USA/22-001705-024_NY_Madison_2021-12-06_x000D_ SARS-CoV-2/white-tailed deer/USA/22-013500-013_NY_Onondaga_2022-03-16_x000D_ SARS-CoV-2/white…	0.998997	1			Y
98	human-WTD-WTD	IL	B.1.1.7	2	SARS-CoV-2/white-tailed deer/USA/22-000890-007_IL_Kankakee_2021-12-04_x000D_ SARS-CoV-2/white-tailed deer/USA/22-006202-010_IL_Kankakee_2021-12-03	0.998997	1			Y
99	human-WTD-WTD	MA	B.1.1.7	2	SARS-CoV-2/white-tailed deer/USA/22-000890-003_MA_Berkshire_2021-11-30_x000D_ SARS-CoV-2/white-tailed deer/USA/22-000890-027_MA_Berkshire_2021-12-01	0.999197	1			Y
100	human-WTD-WTD	NY	B.1.1.7	17	SARS-CoV-2/white-tailed deer/USA/22-000890-001_NY_Schuyler_2021-11-29_x000D_ SARS-CoV-2/white-tailed deer/USA/22-006202-016_NY_Yates_2021-11-29_x000D_ SARS-CoV-2/white-tailed deer/USA/22-006202-036_NY_Steuben_2021-11-29_x000D_ SARS-CoV-2/white-tailed deer/USA/22-001705-008_NY_Schuyler_2021-11-21_x000D_ SARS-CoV-2/white-tailed deer/USA/22-000890-013_NY_Schuyler_2021-11-29_x000D_ SARS-CoV-2/white-t…	0.999197	1			Y
101	human-WTD-WTD	NY	B.1.1.7	12	SARS-CoV-2/white-tailed deer/USA/22-001705-023_NY_Allegany_2021-11-21_x000D_ SARS-CoV-2/white-tailed deer/USA/22-003833-017_NY_Allegany_2021-11-21_x000D_ SARS-CoV-2/white-tailed deer/USA/22-003833-031_NY_Allegany_2021-11-20_x000D_ SARS-CoV-2/white-tailed deer/USA/22-003833-007_NY_Allegany_2021-11-21_x000D_ SARS-CoV-2/white-tailed deer/USA/22-003833-011_NY_Allegany_2021-11-28_x000D_ SARS-CoV-2/whi…	0.999131	1			Y
102	human-WTD-WTD	NY	B.1.1.7	4	SARS-CoV-2/white-tailed deer/USA/22-000890-008_NY_Erie_2021-11-23_x000D_ SARS-CoV-2/white-tailed deer/USA/22-006202-017_NY_Erie_2021-11-28_x000D_ SARS-CoV-2/white-tailed deer/USA/22-002350-016_NY_Cattaraugus_2021-11-22_x000D_ SARS-CoV-2/white-tailed deer/USA/22-006202-048_NY_Erie_2021-11-30	0.998696	1			Y
103	human-WTD	NY	B.1.1.7	1	SARS-CoV-2/white-tailed deer/USA/22-001705-014_NY_Orange_2021-11-20	0.998495	1
104	human-WTD	MD	BA.1.1	1	SARS-CoV-2/white-tailed deer/USA/22-005528-002_MD_Montgomery_2022-02-11	0.999866	1
105	human-WTD-WTD	NY	P.1	6	SARS-CoV-2/white-tailed deer/USA/21-038001-001_NY_Allegany_2021-11-27_x000D_ SARS-CoV-2/white-tailed deer/USA/22-002350-008_NY_Allegany_2021-11-28_x000D_ SARS-CoV-2/white-tailed deer/USA/22-000890-022_NY_Cattaraugus_2021-11-28_x000D_ SARS-CoV-2/white-tailed deer/USA/22-003833-027_NY_Cattaraugus_2021-11-23_x000D_ SARS-CoV-2/white-tailed deer/USA/22-001705-017_NY_Allegany_2021-11-22_x000D_ SARS-CoV…	0.998863	0.93			Y
106	human-WTD-WTD	NY	P.1	2	SARS-CoV-2/white-tailed deer/USA/22-001705-015_NY_Yates_2021-11-22_x000D_ SARS-CoV-2/white-tailed deer/USA/22-001705-021_NY_Yates_2021-11-22	0.99903	1			Y
107	human-WTD (out-of-state event)	WV	AY.119	1	SARS-CoV-2/white-tailed deer/USA/22-013500-011_WV_Randolph_2022-03-15	0.9994	1
108	human-WTD (out-of-state event)	LA	AY.119	1	SARS-CoV-2/white-tailed deer/USA/22-002350-005_LA_Ouachita_2021-12-17	0.9996	1
109	human-WTD (out-of-state event)	PA	AY.25.1	1	SARS-CoV-2/white-tailed deer/USA/22-006202-025_PA_Westmoreland_2021-12-10	0.9994	1

## Sheet: Supplementary Data 3
Spillover event identifier	State	Pango lineage	Counts of WTD sequences	type	ORF1a:H110Y_10848	ORF1a:S376L_3576	ORF1a:S443P_1289	ORF1a:T554I_2225	ORF1a:T568I_3528	ORF1a:L580F_5000	ORF1a:S723F_1449	ORF1a:S944L_16234	ORF1a:G993C_534	ORF1a:T1000I_3448	ORF1a:T1022I_4030	ORF1a:H1113Y_6451	ORF1a:T1171I_1297	ORF1a:T1637I_5044	ORF1a:P1640S_18678	ORF1a:L1853F_8059	ORF1a:T1854I_6531	ORF1a:T1881I_4622	ORF1a:T2016I_4379	ORF1a:S2103F_6403	ORF1a:T2106I_2794	ORF1a:T2174I_2928	ORF1a:T2183I_2574	ORF1a:S2224F_5467	ORF1a:S2242F_7536	ORF1a:S2255F_1198	ORF1a:S2273F_1477	ORF1a:T2283I_4417	ORF1a:T2300I_2760	ORF1a:S2303F_1896	ORF1a:H2357Y_958	ORF1a:K2511N_6754	ORF1a:T2532I_939	ORF1a:S2535L_7098	ORF1a:T2906I_1969	ORF1a:T2952I_5219	ORF1a:V3017I_118	ORF1a:T3058I_6078	ORF1a:H3076Y_6790	ORF1a:T3082I_639	ORF1a:S3099L_4322	ORF1a:L3116F_7287	ORF1a:S3149F_1658	ORF1a:T3150I_962	ORF1a:A3548V_819
1	AR	AY.103	1	human-WTD	0	0	0	0	0	0	0	0	0	0	0	0	0	0	0	0	0	0	0	0	0	0	0	0	0	0	0	0	0	0	0	0	0	0	0	0	0	0	0	0	0	0	0	0	1
2	KS	AY.103	2	human-WTD-WTD	0	0	0	0	0	0	0	0	0	0	0	0	0	0	0	0	0	0	0	0	0	0	0	1	0	0	0	0	0	0	0	0	0	0	0	0	0	0	0	0	0	0	0	0	0
3	MA	AY.103	4	human-WTD-WTD	0	0	0	0	1	0	0	0	0	0	0	0	0	0	1	0	0	0	0	0	0	0	0	0	0	0	0	0	0	0	0	0	0	0	0	0	0	0	0	0	0	0	0	0	0
4	MA	AY.103	9	human-WTD-WTD	1	0	1	0	0	0	0	1	0	0	0	0	1	0	0	0	0	0	0	0	0	0	0	0	0	0	0	0	0	0	0	0	0	0	0	0	1	0	0	0	0	0	0	0	0
5	ME	AY.103	1	human-WTD	0	0	0	0	0	0	0	0	0	0	0	0	0	0	0	0	0	0	0	0	0	0	0	0	0	0	0	0	0	0	0	1	0	0	0	0	0	0	0	0	1	0	0	0	0
6	MN	AY.103	3	human-WTD-WTD	0	0	0	0	0	0	0	0	0	0	0	0	0	0	0	0	0	0	0	0	0	0	0	0	0	0	0	0	0	0	0	0	0	0	0	0	0	0	0	0	0	0	0	0	0
7	MN	AY.103	1	human-WTD	0	0	0	0	0	0	0	0	0	0	0	0	0	0	0	0	0	0	0	0	0	0	0	0	0	0	0	0	0	0	0	0	0	0	0	0	0	0	0	0	0	0	0	0	0
8	MN	AY.103	1	human-WTD	0	0	0	0	0	0	0	0	0	0	0	0	0	0	0	0	0	0	0	0	0	0	0	0	0	0	0	0	0	0	0	0	0	0	0	0	0	0	0	0	0	0	0	0	0
9	MN	AY.103	1	human-WTD	0	0	0	0	0	0	0	0	0	0	0	0	0	0	0	0	0	0	0	0	0	0	0	0	0	0	0	0	0	0	0	0	0	0	0	0	0	0	0	0	0	0	0	0	0
10	MO	AY.103	1	human-WTD	0	0	0	0	0	0	0	0	0	0	0	0	0	0	0	0	0	0	0	0	0	0	0	1	0	0	0	0	0	0	0	0	0	0	0	0	0	0	0	0	0	0	0	0	0
11	NC	AY.103	11	human-WTD-human	0	0	1	0	0	0	0	0	0	0	0	0	0	0	0	0	0	0	0	1	0	0	0	1	0	0	0	1	0	0	1	0	0	0	0	0	1	0	0	0	0	0	0	0	0
12	NC	AY.103	1	human-WTD	0	0	0	0	0	0	0	0	0	0	0	0	0	0	0	0	0	0	0	0	0	0	0	0	0	0	0	0	0	0	0	0	0	0	0	0	0	0	0	0	0	0	0	0	0
13	NC	AY.103	1	human-WTD	0	0	1	0	0	0	0	1	0	0	0	0	0	0	0	0	0	0	0	0	0	0	0	0	0	0	0	0	0	0	0	0	0	0	0	0	1	0	0	0	0	0	0	0	0
14	NC	AY.103	1	human-WTD	0	0	0	0	0	0	0	0	0	0	0	0	0	0	0	0	0	0	0	0	0	0	0	0	0	0	0	0	0	0	0	0	0	0	0	0	1	0	0	0	0	0	0	0	0
15	NC	AY.103	1	human-WTD	1	0	0	0	0	0	0	0	0	0	0	0	0	0	0	0	0	0	0	0	0	0	0	0	0	0	0	0	0	0	0	0	0	0	0	0	0	0	0	0	0	0	0	0	0
16	NJ	AY.103	2	human-WTD-WTD	0	0	0	0	0	0	0	0	0	0	0	0	0	0	0	0	0	0	0	0	0	0	0	0	0	0	0	0	0	0	0	0	0	0	0	0	0	0	0	0	0	0	0	0	0
17	NJ	AY.103	3	human-WTD-WTD	0	0	1	0	0	0	0	0	0	0	0	0	0	0	0	0	0	0	0	0	0	0	0	0	0	0	0	0	0	0	0	0	0	0	0	0	1	0	0	0	0	0	0	0	0
18	NJ	AY.103	2	human-WTD-WTD	0	0	0	0	0	0	0	0	0	0	0	0	0	0	0	0	0	1	0	0	0	0	0	0	0	0	0	0	0	0	0	0	0	0	0	0	0	0	0	0	0	0	0	0	0
19	NY	AY.103	1	human-WTD	0	0	0	0	0	0	0	0	0	0	0	0	0	0	0	0	0	0	0	0	0	0	0	1	0	0	0	0	0	0	0	0	0	0	0	0	0	0	0	0	0	0	0	0	0
20	PA	AY.103	3	human-WTD-WTD	0	0	0	0	0	0	0	0	0	1	0	0	0	0	1	0	0	0	0	0	0	0	0	0	0	0	0	0	0	0	0	0	0	0	0	0	0	0	0	0	0	0	0	0	0
21	PA	AY.103	1	human-WTD	0	0	0	0	0	0	0	0	0	0	0	1	0	0	0	0	0	0	0	0	0	0	0	0	0	0	0	0	0	0	0	0	0	0	0	0	0	0	0	0	0	1	0	0	0
22	PA	AY.103	1	human-WTD	0	0	0	0	0	0	0	0	0	0	0	0	0	0	0	0	0	0	0	0	0	0	0	0	0	0	0	0	0	0	0	0	0	0	0	0	0	0	0	0	0	0	0	0	0
23	WV	AY.103	3	human-WTD-WTD	0	0	0	0	0	0	0	0	0	0	0	0	0	0	0	0	0	0	0	0	0	0	0	0	0	0	0	0	0	0	0	0	0	0	0	0	0	0	0	0	0	0	0	0	0
24	WV	AY.103	1	human-WTD	0	0	0	0	0	0	0	0	0	0	0	0	0	0	0	0	0	0	0	0	0	0	0	0	0	0	0	0	0	0	0	0	0	0	0	0	0	0	0	0	0	0	0	0	0
25	IL	AY.3	1	human-WTD	0	0	0	0	0	0	0	0	0	0	0	0	0	0	0	0	0	0	0	0	0	0	0	0	0	0	0	0	0	0	0	0	0	0	0	0	0	0	0	0	0	0	0	0	0
26	KS	AY.3	2	human-WTD-WTD	1	0	0	0	0	0	0	0	0	0	0	0	0	0	0	0	0	0	0	1	0	0	0	0	0	0	0	0	0	0	0	0	0	0	0	0	0	0	0	0	0	0	0	0	1
27	KY	AY.3	1	human-WTD	0	0	0	0	0	0	0	0	0	0	0	0	0	0	0	0	0	0	0	0	0	0	0	0	0	0	0	0	0	0	0	0	0	0	0	0	0	0	0	0	0	0	0	0	1
28	MA	AY.3	1	human-WTD	0	0	0	0	0	0	0	0	0	0	0	0	0	0	0	0	0	0	0	0	0	0	0	0	0	0	0	0	0	0	0	0	0	0	0	0	1	0	0	0	0	0	0	0	0
29	MN	AY.3	1	human-WTD	0	0	0	0	0	0	0	0	0	0	0	0	0	0	0	0	0	0	0	0	0	0	0	0	0	0	0	0	0	0	0	0	0	0	0	0	0	0	0	0	0	0	0	0	0
30	MN	AY.3	1	human-WTD	0	0	0	0	0	0	0	0	0	0	0	0	0	0	0	0	0	0	0	0	0	0	0	0	0	0	0	0	0	0	0	0	0	0	0	0	0	0	0	0	0	0	0	0	0
31	MO	AY.3	1	human-WTD	0	0	0	0	0	0	0	0	0	0	0	0	0	0	0	0	0	0	0	0	0	0	0	0	0	0	0	0	0	0	0	0	0	0	0	0	0	0	0	0	0	0	0	0	0
32	NJ	AY.3	2	human-WTD-WTD	0	0	0	0	0	0	0	0	0	0	1	0	0	1	0	0	0	0	0	0	1	0	0	1	0	0	0	0	0	0	1	0	1	0	0	0	0	0	0	0	1	0	0	0	0
33	PA	AY.3	2	human-WTD-WTD	0	0	0	0	0	0	0	0	0	0	0	0	0	0	0	0	0	0	0	0	0	0	0	0	0	0	0	0	0	0	0	0	0	0	0	0	0	0	0	0	1	0	0	0	0
34	TN	AY.3	1	human-WTD	0	0	0	0	0	0	0	0	0	0	0	0	0	0	0	0	0	0	0	1	0	0	0	0	0	0	0	0	0	0	0	0	0	0	0	0	0	0	0	0	0	0	0	0	0
35	TN	AY.3	1	human-WTD	0	0	0	0	0	0	0	0	0	0	0	0	0	0	0	0	0	0	0	0	0	0	0	0	0	0	0	0	0	0	0	0	0	0	0	0	0	0	0	0	0	0	0	0	0
36	IL	AY.44	1	human-WTD	0	0	0	0	0	0	0	0	0	0	0	0	0	0	0	0	0	0	0	0	0	0	0	0	0	0	0	0	0	0	0	0	0	0	0	0	0	0	0	0	0	0	0	0	0
37	IL	AY.44	1	human-WTD	0	0	0	0	0	0	0	0	0	0	0	0	0	0	0	0	0	0	0	0	0	0	0	0	0	0	0	0	0	0	0	0	0	0	0	0	0	0	0	0	0	0	0	0	0
38	MA	AY.44	1	human-WTD	0	0	0	0	0	0	0	0	0	0	0	0	0	0	0	0	0	0	0	0	0	0	0	0	0	0	0	0	0	0	0	0	0	0	0	0	0	0	0	0	0	0	0	0	0
39	MN	AY.44	3	human-WTD-WTD	0	0	0	0	0	0	1	0	0	0	0	0	0	0	0	0	0	0	0	0	0	0	0	1	0	0	0	0	0	0	0	0	0	0	0	0	0	0	1	0	0	0	1	0	1
40	MN	AY.44	1	human-WTD	0	0	0	0	0	0	0	0	0	0	0	0	0	0	0	0	0	0	0	0	0	0	0	0	1	0	0	0	0	0	0	0	0	0	0	0	0	0	0	0	0	0	0	0	0
41	NC	AY.44	2	human-WTD-human	0	0	0	0	0	0	0	0	0	0	0	0	0	0	0	0	0	0	0	0	0	0	0	1	0	0	0	0	0	0	0	0	0	0	0	0	0	0	0	0	1	0	0	0	0
42	NJ	AY.44	1	human-WTD	0	0	0	0	0	0	0	0	0	0	0	0	0	0	0	0	0	0	0	0	0	0	0	0	0	0	0	0	0	0	0	0	0	0	0	0	0	0	0	0	0	0	0	0	0
43	PA	AY.44	3	human-WTD-WTD	0	0	0	0	0	0	0	0	0	0	0	0	0	0	0	0	0	0	0	0	0	0	0	0	0	0	0	0	0	0	0	0	0	0	0	0	1	0	0	0	0	0	0	0	0
44	PA	AY.44	1	human-WTD	0	0	0	0	0	0	0	0	0	0	0	0	0	0	0	0	0	0	0	0	0	0	0	0	0	0	0	0	0	0	0	0	0	0	0	0	0	0	0	0	0	0	0	0	1
45	MA	AY.122	1	human-WTD	0	0	0	0	0	0	0	0	0	0	0	0	0	0	0	0	0	0	0	0	0	0	0	0	0	0	0	0	0	0	0	0	0	0	0	0	0	0	0	0	0	0	0	0	0
46	NJ	AY.5	3	human-WTD-WTD	0	0	0	0	0	0	0	0	0	0	0	0	0	0	0	0	0	0	0	0	0	0	0	0	0	0	0	0	0	0	1	0	0	0	0	0	0	0	0	0	0	0	0	0	0
47	NC	AY.5.3	1	human-WTD	0	0	0	0	0	0	0	0	0	0	0	0	0	0	0	0	0	0	0	0	0	0	0	0	0	0	0	0	0	0	0	0	0	0	0	0	0	0	0	0	0	0	0	0	0
48	NJ	AY.111	1	human-WTD	1	0	0	0	0	0	0	0	0	1	0	0	0	0	0	0	1	0	0	0	0	0	0	0	0	0	1	0	0	0	0	0	0	0	0	0	0	0	0	0	0	1	0	0	0
49	MA	AY.39.1	1	human-WTD	0	0	0	0	0	0	0	0	0	0	0	0	0	0	0	0	0	0	0	0	0	0	0	0	0	0	0	0	0	0	0	0	0	0	0	0	0	0	0	0	0	0	0	0	0
50	NY	AY.39.1	1	human-WTD	0	0	0	0	0	1	0	0	0	0	0	0	0	0	0	0	0	0	0	0	0	0	0	0	0	0	0	0	0	0	0	0	0	0	0	0	0	0	0	0	0	0	0	0	0
51	TN	AY.39.1	1	human-WTD	0	0	0	0	1	0	0	0	0	1	0	0	0	0	0	0	0	0	0	0	0	0	0	0	0	0	1	0	0	0	0	0	0	0	0	0	0	0	0	1	0	0	0	0	0
52	KS	AY.39	2	human-WTD-WTD	0	0	0	0	0	0	0	0	0	0	0	0	0	0	0	0	0	0	0	0	0	0	0	0	0	0	0	0	0	1	0	0	0	0	0	0	0	0	0	0	0	0	0	0	0
53	NC	AY.39	2	human-WTD-WTD	0	0	1	0	0	0	0	1	0	0	0	0	0	0	0	0	0	0	0	0	0	0	0	0	0	1	0	0	0	0	0	0	0	0	0	0	1	0	0	0	0	0	0	0	0
54	NJ	AY.39	8	human-WTD-WTD	0	0	0	0	0	0	0	0	0	0	1	0	0	0	0	0	0	0	0	0	0	0	0	0	0	0	0	0	1	0	0	0	0	0	0	0	0	0	0	0	0	0	0	0	0
55	NY	AY.39	1	human-WTD	0	0	0	0	0	0	0	0	0	0	0	0	0	0	0	0	0	0	0	1	0	0	0	0	0	0	0	0	0	0	0	0	0	0	0	0	0	0	0	0	0	0	0	0	0
56	NY	AY.39	1	human-WTD	0	0	0	0	0	0	0	0	0	0	0	0	0	0	0	0	0	0	0	0	0	0	0	0	0	0	0	0	0	0	0	0	0	0	0	0	0	0	0	0	0	0	0	0	0
57	PA	AY.39	1	human-WTD	0	1	0	0	0	0	0	0	0	0	0	0	0	0	0	0	0	0	1	0	0	0	0	0	0	0	0	0	0	0	0	0	0	0	0	0	0	0	0	0	0	0	0	0	0
58	TN	AY.39	3	human-WTD-WTD	0	0	0	0	0	0	0	0	0	0	0	0	0	0	0	0	0	0	0	0	0	0	0	0	0	0	0	0	0	0	0	0	0	0	0	0	0	0	0	0	0	0	0	0	0
59	MN	AY.100	2	human-WTD-WTD	0	0	0	0	0	0	0	0	0	0	0	0	0	0	0	0	0	0	0	0	0	0	0	0	0	0	0	0	0	0	0	0	0	0	0	0	0	0	0	0	0	0	0	0	0
60	NC	AY.100	5	human-WTD-WTD	0	0	0	0	0	0	0	0	0	0	0	0	0	1	0	1	0	0	0	0	0	0	0	0	1	0	0	0	0	0	0	1	0	0	0	0	0	1	0	0	0	0	0	0	0
61	NC	AY.100	1	human-WTD	0	0	0	0	0	0	0	0	0	0	0	0	0	0	0	0	0	0	0	0	0	0	0	0	0	0	0	0	0	0	0	0	0	0	0	0	0	0	0	0	0	0	0	0	0
62	NC	AY.100	1	human-WTD	0	0	0	0	0	0	0	0	0	0	0	0	0	0	0	0	0	0	0	0	0	0	0	0	0	0	0	0	0	0	0	0	0	0	0	0	0	0	1	0	0	0	0	0	0
63	PA	AY.100	1	human-WTD	0	0	0	0	0	0	0	0	0	0	0	0	0	0	0	0	0	0	0	0	0	0	0	0	0	0	0	0	0	0	0	0	0	0	0	0	0	0	0	0	0	0	0	0	0
64	SD	AY.100	2	human-WTD-WTD	0	0	0	0	0	0	0	0	1	0	0	0	0	0	0	0	0	0	0	1	0	0	0	0	0	0	0	0	0	0	0	0	0	0	0	0	0	0	0	0	0	0	0	0	0
65	MA	AY.119	6	human-WTD-human	0	0	1	0	0	0	0	0	0	0	0	0	0	0	0	0	0	0	0	0	0	0	0	0	0	0	0	0	0	0	0	0	0	1	1	0	0	0	0	0	0	0	0	0	0
66	NC	AY.20	1	human-WTD	0	0	0	0	0	0	0	0	0	0	0	0	0	0	1	0	1	0	0	0	0	0	0	0	0	0	1	0	0	0	0	0	0	0	0	0	0	0	0	0	0	0	0	0	0
67	PA	AY.107	1	human-WTD	0	0	0	0	0	0	0	0	0	0	0	0	0	0	0	0	0	0	0	0	0	0	0	0	0	0	0	0	0	0	0	0	0	0	0	0	0	0	0	0	0	0	0	0	0
68	NJ	AY.4	1	human-WTD	0	0	0	0	0	0	0	0	0	0	0	0	0	0	0	0	0	0	0	0	0	0	0	0	0	0	0	0	0	0	0	0	0	0	0	0	0	0	0	0	0	0	0	0	0
69	MA	AY.4	1	human-WTD	0	0	0	0	0	0	0	0	0	0	0	0	0	0	0	0	0	0	0	0	0	0	0	0	0	0	0	0	0	0	0	0	0	0	0	0	0	0	0	0	0	0	0	0	0
70	IL	AY.118	1	human-WTD	0	0	0	0	0	0	0	0	0	0	0	0	0	0	0	0	0	0	0	0	0	0	1	0	0	0	0	0	0	0	0	0	0	0	0	0	0	0	0	0	0	0	1	0	1
71	NC	AY.118	1	human-WTD	0	0	0	0	0	0	0	0	0	0	0	0	0	0	0	0	0	0	0	0	0	0	0	0	0	0	0	0	0	0	0	0	0	0	0	0	0	0	0	0	0	0	0	0	0
72	NC	AY.118	1	human-WTD	0	0	0	0	0	0	0	0	0	0	0	0	0	0	0	0	0	0	0	0	0	0	0	0	0	0	0	0	0	0	0	0	0	0	0	0	0	0	0	0	0	0	0	0	0
73	NC	AY.118	1	human-WTD	0	0	0	0	0	0	0	0	0	0	0	0	0	0	0	0	0	0	0	0	0	0	0	0	0	0	0	1	0	0	0	0	0	0	0	0	0	0	0	0	0	0	0	0	0
74	OK	AY.118	4	human-WTD-WTD	0	0	0	0	0	0	0	0	0	0	0	0	0	0	0	0	0	0	1	0	0	0	0	0	0	0	0	0	0	0	0	0	0	0	0	0	0	1	0	0	0	0	0	0	1
75	PA	AY.118	1	human-WTD	0	0	0	0	0	0	0	0	0	0	0	0	0	0	0	0	0	0	0	0	0	0	0	0	0	0	0	0	0	0	0	0	0	0	0	0	0	0	0	0	0	0	0	0	0
76	TN	AY.118	4	human-WTD-WTD	0	0	0	0	0	0	0	0	0	0	0	0	0	0	0	0	0	0	0	0	0	0	0	0	0	0	0	0	0	0	0	1	0	0	0	0	0	0	0	0	0	0	0	0	0
77	IL	AY.25.1	2	human-WTD-WTD	0	0	0	0	0	0	0	0	1	0	0	0	0	0	0	0	0	0	0	0	0	0	0	0	0	0	0	0	0	0	0	0	0	0	0	0	0	0	0	0	0	0	0	0	0
78	NC	AY.25.1	1	human-WTD	0	0	0	0	0	0	0	0	0	0	0	0	0	0	0	0	0	0	0	0	0	0	0	1	0	0	0	0	0	0	0	0	0	0	0	0	0	0	0	0	0	0	0	0	0
79	NC	AY.25.1	1	human-WTD	0	0	0	0	0	0	0	0	0	0	0	0	0	0	0	0	0	0	0	0	0	0	0	0	0	0	0	0	0	0	0	0	0	0	0	0	0	0	0	0	0	0	0	0	0
80	AR	AY.25	1	human-WTD	0	0	0	0	0	0	0	0	0	0	0	0	0	0	0	0	0	0	0	1	0	0	0	1	0	0	1	0	0	0	0	0	0	0	0	0	0	0	0	0	0	0	0	0	0
81	IL	AY.25	2	human-WTD-WTD	0	1	0	0	0	0	0	0	0	0	0	0	0	0	0	0	0	0	0	0	0	1	0	0	0	0	0	0	0	0	0	0	0	0	0	0	0	0	0	0	0	0	0	0	1
82	MA	AY.25	1	human-WTD	0	0	0	0	0	0	0	0	0	0	0	0	0	0	0	0	0	0	0	0	0	0	0	1	0	0	0	0	0	0	0	0	0	0	0	0	0	0	0	1	0	0	0	0	0
83	ME	AY.25	1	human-WTD	0	0	0	0	0	0	0	0	0	0	0	0	0	0	0	1	0	0	0	0	0	0	0	0	0	0	0	0	0	0	0	0	0	0	0	0	0	0	0	0	0	0	0	0	0
84	NJ	AY.25	1	human-WTD	0	0	0	0	0	0	0	0	0	0	0	0	0	0	0	0	0	0	0	0	0	0	0	0	0	0	0	0	0	0	0	0	0	0	0	1	0	0	0	0	0	0	0	0	0
85	OK	AY.25	2	human-WTD-WTD	0	0	0	0	0	0	0	0	0	0	0	1	0	0	0	0	0	0	0	0	0	0	0	0	0	0	0	0	0	0	0	0	0	0	0	0	0	0	0	0	0	0	0	0	0
86	TN	AY.25	2	human-WTD-WTD	0	0	0	0	0	0	0	0	0	0	0	0	0	0	0	0	0	0	0	0	0	0	0	0	0	0	0	0	0	0	0	0	0	0	0	0	0	0	0	0	0	0	0	0	0
87	TN	AY.25	1	human-WTD	0	0	0	0	0	0	0	0	0	0	0	0	0	0	0	0	0	0	0	0	0	0	0	0	0	0	0	0	0	0	0	0	0	0	0	0	0	0	0	0	0	0	0	0	0
88	TN	AY.25	1	human-WTD	0	0	0	0	0	0	0	1	0	0	0	0	0	0	0	0	0	0	0	0	0	0	0	0	0	0	0	0	0	0	0	0	0	0	0	0	0	0	0	0	0	0	0	0	0
89	NY	AY.98.1	6	human-WTD-WTD	0	0	0	0	0	1	0	0	0	0	0	0	0	0	0	0	0	0	1	1	0	0	0	0	0	0	0	0	0	0	0	0	0	0	0	0	0	0	0	0	0	0	1	0	0
90	TN	AY.47	1	human-WTD	0	0	0	0	0	0	0	0	0	0	0	0	0	0	0	0	0	0	0	0	0	0	0	0	0	0	0	0	0	0	0	0	0	0	0	0	0	0	0	0	0	0	0	0	0
91	IL	AY.26	1	human-WTD	0	0	0	0	0	0	0	0	0	0	0	0	0	0	0	0	0	0	0	0	0	0	0	0	0	0	0	0	1	0	0	0	0	0	0	0	0	0	0	0	0	0	0	0	0
92	AR	AY.54	1	human-WTD	0	0	0	0	0	0	0	0	0	0	0	0	0	0	0	0	0	0	0	0	0	0	0	0	0	0	0	0	0	0	0	0	0	0	0	0	0	0	0	0	0	0	0	0	0
93	IL	B.1.1.7	2	human-WTD-WTD	0	0	0	0	0	0	0	0	0	0	0	0	0	0	0	0	0	0	0	0	0	0	0	0	0	0	0	0	0	0	0	0	0	0	0	0	0	0	0	0	0	1	0	0	0
94	MA	B.1.1.7	2	human-WTD-WTD	0	0	0	1	0	0	0	0	0	0	0	0	0	0	0	0	0	0	1	0	0	0	0	0	0	0	0	0	0	0	0	0	0	0	0	0	0	0	0	0	0	0	1	1	0
95	NY	B.1.1.7	17	human-WTD-WTD	0	0	0	0	0	0	1	1	0	0	0	0	0	0	1	0	0	0	0	0	0	0	0	0	0	1	0	0	0	0	0	0	0	0	0	0	1	0	0	0	0	0	1	0	0
96	NY	B.1.1.7	12	human-WTD-WTD	1	0	1	0	0	0	0	1	0	0	0	0	1	0	0	1	0	0	1	0	1	0	0	0	0	1	1	1	0	0	0	0	0	0	0	0	1	0	1	1	1	1	0	1	0
97	NY	B.1.1.7	6	human-WTD-WTD	0	0	0	0	0	0	0	1	0	0	0	0	0	0	0	0	0	0	0	0	0	0	0	0	0	0	0	0	0	0	0	0	0	0	0	0	1	0	0	0	0	0	1	0	0
98	NY	B.1.1.7	4	human-WTD-WTD	0	0	0	0	0	0	0	1	0	0	0	0	0	0	0	0	0	0	1	0	0	0	0	0	0	0	0	0	0	0	0	0	0	0	0	0	0	0	0	0	0	0	0	0	0
99	NY	B.1.1.7	1	human-WTD	0	0	0	0	0	0	0	0	0	0	0	0	0	0	0	0	0	0	0	0	0	0	0	0	0	0	0	0	0	0	0	0	0	0	0	0	0	0	0	0	0	0	0	0	0
100	PA	B.1.1.7	2	human-WTD-WTD	0	0	0	0	0	0	0	0	0	0	0	0	0	0	0	0	0	0	0	0	0	1	0	0	0	1	0	0	0	0	0	0	0	0	0	1	0	0	0	0	0	0	0	0	0
101	PA	B.1.1.7	1	human-WTD	0	0	0	0	0	0	0	0	0	0	0	0	0	0	0	0	0	0	0	0	0	0	0	0	0	0	1	0	0	0	0	0	0	0	0	0	0	0	0	0	0	0	0	0	0
102	WV	B.1.1.7	7	human-WTD-WTD	0	0	0	1	0	0	0	0	0	0	0	0	0	0	0	0	0	1	0	0	0	0	0	0	0	0	0	0	0	0	0	0	0	0	0	0	0	0	0	0	0	0	0	0	0
103	WV	B.1.1.7	1	human-WTD	0	0	0	0	0	0	0	0	0	0	0	0	0	0	0	0	0	0	0	0	0	0	0	0	0	0	0	0	0	0	0	0	0	0	0	0	0	0	0	0	0	0	0	0	0
104	MD	BA.1.1	1	human-WTD	0	0	0	0	0	0	0	0	0	0	0	0	0	0	0	0	0	0	0	0	0	0	0	0	0	0	0	0	0	0	0	0	0	0	0	0	0	0	0	0	0	0	0	0	0
105	NY	P.1	6	human-WTD-WTD	0	0	0	0	0	0	0	1	0	0	0	0	0	0	0	0	1	1	0	0	0	0	0	0	1	1	0	0	0	0	1	0	1	1	1	0	0	0	0	0	0	0	0	1	0
106	NY	P.1	2	human-WTD-WTD	0	0	0	0	0	0	0	0	0	0	0	0	0	0	0	0	0	0	0	0	0	0	1	1	0	0	0	0	0	1	0	0	0	0	0	0	0	0	0	0	0	0	0	1	0
				sum	5	2	7	2	2	2	2	9	2	3	2	2	2	2	4	3	3	3	6	7	2	2	2	11	3	5	6	3	2	2	4	3	2	2	2	2	11	2	3	3	5	4	6	4	8
			under positive selection		*						*	*	*	*	*	*	*		*	*	*	*	*	*	*			*	*	*	*	*	*		*	*				*	*		*	*	*	*	*	*	*
			under negative selection
[truncated: 67 more columns]

## Sheet: Supplementary Data 4
County	Total animals	All samples		sVNT		Animals with paired samples
		qRT-PCR		sVNT		Counts	qRT-PCR	SVNT
County		Counts	positivity (%)	Counts	positivity (%)		positivity (%)	positivity (%)
Allegany	58	56	62.5	47	80.85	45	64.44	80
Broome	1	1	0	1	0	1	0	0
Cattaraugus	71	71	32.39	65	24.62	65	33.85	24.62
Cayuga	3	3	0		0	0
Chautauqua	9	9	0	9	44.44	9	0	44.44
Chemung	1	1	100	1	100	1	100	100
Columbia	3	3	0	3	0	3	0	0
Dutchess	37	37	2.7	37	18.92	37	2.7	18.92
Erie	54	54	29.63	52	55.77	52	28.85	55.77
Genesee	2	2	0	1	0	1	0	0
Herkimer	1	1	0	1	0	1	0	0
Jefferson	69	69	8.7	69	24.64	69	8.7	24.64
Lewis	9	9	0	8	25	8	0	0.25
Livingston	22	22	27.27	21	76.19	21	28.57	76.19
Madison	21	21	42.86	19	47.37	19	42.11	47.37
Oneida	1	1	0	1	100	1	0	100
Onondaga	257	251	13.55	247	58.7	241	12.86	59.75
Ontario	2	2	0	2	0	2	0	0
Orange	19	19	15.79	19	26.32	19	15.79	26.32
Orleans	1	1	100	1	0	1	100	0
Oswego	4	4	25	3	0	3	0	0
Otsego	2	2	0	2	0	2	0	0
Putnam	1	1	0	1	0	1	0	0
Rensselaer	6	5	0	6	16.67	5	0	20
Saratoga	37	33	0	33	3.03	29	0	3.45
Schenectady	2	2	0	2	0	2	0	0
Schoharie	3	3	0	3	0	3	0	0
Schuyler	30	30	90	27	33.33	27	88.89	33.33
Seneca	1	1	0	1	0	1	0	0
St. Lawrence	1	1	0	1	0	1	0	0
Steuben	11	11	36.36	5	80	5	40	80
Suffolk	191	75	2.67	190	5.26	74	2.7	6.76
Sullivan	3	3	0	3	66.67	3	0	66.67
Ulster	1	1	100	1	100	1	100	100
Washington	2	2	0	2	0	2	0	0
Westchester	2	2	50	2	0	2	50	0
Wyoming	19	19	21.05	10	90	10	20	90
Yates	30	30	30	23	21.74	23	26.09	21.74
Total	987	858		919		790

## Sheet: Supplementary Data 5
FROM	TO	BAYES FACTOR*	POSTERIOR PROBABILITY	Spillover Event #
Allegany	Cattaraugus	2310.98	0.997779	Spillover #105
Allegany	Livingston	6.36844	0.553128	Spillover #101
Cattaraugus	Erie	139.613	0.964458	Spillover #102
Madison	Onondaga	4627.11	0.998889	Spillover #97
Schuyler	Yates	13891.6	1	Spillover #100
Schuyler	Steuben	150.998	0.967049	Spillover #100
*Different statistical support levels were defined as follows: 3 ≤ Bayes factor ≤ 10 indicates support; 10 ≤ Bayes factor ≤ 100 indicates strong support; 100 ≤ Bayes factor ≤ 1,000 indicates very strong support; and Bayes factor ≥ 1,000 indicates decisive support.

## Sheet: Supplementary Data 6
Amino acid substitution	counts	Origin	earliest_collection_date	Sequences	PANGO lineage
S_S680F	1658	USA	2020-03-12		A,AY.1,AY.100,AY.103,AY.107,AY.110,AY.112,AY.113,AY.114,AY.116.1,AY.117,AY.118,AY.119,AY.119.1,AY.122,AY.126,AY.13,AY.14,AY.2,AY.20,AY.23,AY.25,AY.25.1,AY.26,AY.3,AY.3.1,AY.33,AY.35,AY.39,AY.39.1,AY.4,AY.43,AY.44,AY.46,AY.46.1,AY.46.4,AY.47,AY.5,AY.5.3,AY.52,AY.54,AY.56,AY.62,AY.64,AY.67,AY.7.1,AY.75,AY.88,AY.9.2,AY.98,AY.99.2,B.1,B.1.1,B.1.1.316,B.1.1.519,B.1.1.7,B.1.2,B.1.241,B.1.243,B.1.369,B.…
ORF1a_S443P	1213	USA	2020-03-12		A.1,AY.100,AY.103,AY.114,AY.118,AY.119,AY.120.1,AY.122,AY.25,AY.25.1,AY.26,AY.3,AY.3.1,AY.39,AY.4,AY.44,AY.47,AY.75,AZ.3,B,B.1,B.1.1,B.1.1.169,B.1.1.222,B.1.1.316,B.1.1.320,B.1.1.344,B.1.1.44,B.1.1.7,B.1.177,B.1.2,B.1.234,B.1.239,B.1.241,B.1.243,B.1.36.31,B.1.369,B.1.429,B.1.448,B.1.526,B.1.564,B.1.617.2,B.1.623,BA.1,BA.1.1,BA.1.1.1,BA.1.1.18,BA.1.15,BA.1.18,BA.2,BA.2.12.1,BA.2.3,BA.2.37,BA.4,BA.…
ORF1a_T1678A	228	USA	2020-06-27		AY.103,AY.113,AY.25.1,AY.3,AY.44,AY.92,B.1,B.1.1.348,B.1.1.416,B.1.1.7,B.1.2,B.1.240,B.1.617.2,BA.1.1,BA.1.15,BA.2,BA.5.2,BA.5.2.1,BE.1,Q.3,Unassigned
ORF1a_T2283I	3865	USA	2020-03-18		A.1,A.2.5,AY.100,AY.103,AY.110,AY.111,AY.112,AY.113,AY.117,AY.118,AY.119,AY.119.2,AY.120,AY.122,AY.125,AY.14,AY.20,AY.25,AY.25.1,AY.26,AY.3,AY.3.1,AY.34,AY.34.1,AY.39,AY.39.1,AY.4,AY.4.6,AY.43,AY.44,AY.46,AY.46.6,AY.47,AY.48,AY.5,AY.5.3,AY.54,AY.75,AY.80,AY.92,AY.95,AY.98,AY.98.1,B.1,B.1.1,B.1.1.171,B.1.1.231,B.1.1.265,B.1.1.316,B.1.1.335,B.1.1.519,B.1.1.529,B.1.1.7,B.1.1.70,B.1.1.98,B.1.110.3,B.…
ORF1b_V1271L	3943	USA	2020-03-13		A.1,A.2.5,AY.1,AY.100,AY.103,AY.113,AY.114,AY.116,AY.116.1,AY.117,AY.118,AY.119,AY.120.1,AY.122,AY.122.1,AY.13,AY.14,AY.20,AY.25,AY.25.1,AY.25.3,AY.26,AY.3,AY.3.1,AY.33,AY.35,AY.37,AY.39,AY.39.1,AY.4,AY.4.15,AY.4.2.1,AY.42,AY.44,AY.46,AY.46.4,AY.47,AY.48,AY.49,AY.5,AY.64,AY.75,AY.77,AY.98,B.1,B.1.1,B.1.1.113,B.1.1.186,B.1.1.222,B.1.1.28,B.1.1.337,B.1.1.519,B.1.1.7,B.1.110.3,B.1.111,B.1.126,B.1.2,…
S_S680F,ORF1a_S443P	1	NC	2021-12-23	hCoV-19/USA/NC-CORVASEQ-1086-651/2021|2021-12-23|2022-01-28	AY.103
S_S680F,ORF1a_T1678A	1	NC	2021-12-23	hCoV-19/USA/NC-CORVASEQ-1086-651/2021|2021-12-23|2022-01-28	AY.103
S_S680F,ORF1a_T2283I	2	NC,MN	2021-11-03	hCoV-19/USA/MN-MDH-17797/2021|2021-11-03|2021-12-01,hCoV-19/USA/NC-CORVASEQ-1086-651/2021|2021-12-23|2022-01-28	AY.103,AY.25
S_S680F,ORF1b_V1271L	1	NC	2021-12-23	hCoV-19/USA/NC-CORVASEQ-1086-651/2021|2021-12-23|2022-01-28	AY.103
ORF1a_S443P,ORF1a_T1678A	1	NC	2021-12-23	hCoV-19/USA/NC-CORVASEQ-1086-651/2021|2021-12-23|2022-01-28	AY.103
ORF1a_S443P,ORF1a_T2283I	1	NC	2021-12-23	hCoV-19/USA/NC-CORVASEQ-1086-651/2021|2021-12-23|2022-01-28	AY.103
ORF1a_S443P,ORF1b_V1271L	1	NC	2021-12-23	hCoV-19/USA/NC-CORVASEQ-1086-651/2021|2021-12-23|2022-01-28	AY.103
ORF1a_T1678A,ORF1a_T2283I	1	NC	2021-12-23	hCoV-19/USA/NC-CORVASEQ-1086-651/2021|2021-12-23|2022-01-28	AY.103
ORF1a_T1678A,ORF1b_V1271L	1	NC	2021-12-23	hCoV-19/USA/NC-CORVASEQ-1086-651/2021|2021-12-23|2022-01-28	AY.103
ORF1a_T2283I,ORF1b_V1271L	5	NC,PA,CO,CT,IA	2021-09-14	hCoV-19/USA/IA-SHL-1848645/2021|2021-09-14|2021-09-24,hCoV-19/USA/CT-SEMA4-2968/2022|2022-01-19|2022-02-04,hCoV-19/USA/CO-CDPHE-2102105234/2021|2021-10-28|2021-12-08,hCoV-19/USA/PA-CDC-QDX39569496/2022|2022-07-30|2022-08-10,hCoV-19/USA/NC-CORVASEQ-1086-651/2021|2021-12-23|2022-01-28	AY.103,AY.3,BA.1,BA.5.1.24
S_S680F,ORF1a_S443P,ORF1a_T1678A	1	NC	2021-12-23	hCoV-19/USA/NC-CORVASEQ-1086-651/2021|2021-12-23|2022-01-28	AY.103
S_S680F,ORF1a_S443P,ORF1a_T2283I	1	NC	2021-12-23	hCoV-19/USA/NC-CORVASEQ-1086-651/2021|2021-12-23|2022-01-28	AY.103
S_S680F,ORF1a_S443P,ORF1b_V1271L	1	NC	2021-12-23	hCoV-19/USA/NC-CORVASEQ-1086-651/2021|2021-12-23|2022-01-28	AY.103
S_S680F,ORF1a_T1678A,ORF1a_T2283I	1	NC	2021-12-23	hCoV-19/USA/NC-CORVASEQ-1086-651/2021|2021-12-23|2022-01-28	AY.103
S_S680F,ORF1a_T1678A,ORF1b_V1271L	1	NC	2021-12-23	hCoV-19/USA/NC-CORVASEQ-1086-651/2021|2021-12-23|2022-01-28	AY.103
S_S680F,ORF1a_T2283I,ORF1b_V1271L	1	NC	2021-12-23	hCoV-19/USA/NC-CORVASEQ-1086-651/2021|2021-12-23|2022-01-28	AY.103
ORF1a_S443P,ORF1a_T2283I,ORF1a_T2283I	1	NC	2021-12-23	hCoV-19/USA/NC-CORVASEQ-1086-651/2021|2021-12-23|2022-01-28	AY.103
ORF1a_S443P,ORF1a_T2283I,ORF1b_V1271L	1	NC	2021-12-23	hCoV-19/USA/NC-CORVASEQ-1086-651/2021|2021-12-23|2022-01-28	AY.103
ORF1a_S443P,ORF1a_T2283I,ORF1b_V1271L	1	NC	2021-12-23	hCoV-19/USA/NC-CORVASEQ-1086-651/2021|2021-12-23|2022-01-28	AY.103
ORF1a_T1678A,ORF1a_T2283I,ORF1b_V1271L	1	NC	2021-12-23	hCoV-19/USA/NC-CORVASEQ-1086-651/2021|2021-12-23|2022-01-28	AY.103
S_S680F,ORF1a_S443P,ORF1a_T1678A,ORF1a_T2283I	1	NC	2021-12-23	hCoV-19/USA/NC-CORVASEQ-1086-651/2021|2021-12-23|2022-01-28	AY.103
S_S680F,ORF1a_S443P,ORF1a_T1678A,ORF1b_V1271L	1	NC	2021-12-23	hCoV-19/USA/NC-CORVASEQ-1086-651/2021|2021-12-23|2022-01-28	AY.103
S_S680F,ORF1a_S443P,ORF1a_T2283I,ORF1b_V1271L	1	NC	2021-12-23	hCoV-19/USA/NC-CORVASEQ-1086-651/2021|2021-12-23|2022-01-28	AY.103
S_S680F,ORF1a_T2283I,ORF3a_S166L,ORF1b_V1271L	1	NC	2021-12-23	hCoV-19/USA/NC-CORVASEQ-1086-651/2021|2021-12-23|2022-01-28	AY.103
ORF1a_S443P,ORF1a_T2283I,ORF1a_T2283I,ORF1b_V1271L	1	NC	2021-12-23	hCoV-19/USA/NC-CORVASEQ-1086-651/2021|2021-12-23|2022-01-28	AY.103
S_S680F,ORF1a_S443P,ORF1a_T1678A,ORF1a_T2283I,ORF1b_V1271L	1	NC	2021-12-23	hCoV-19/USA/NC-CORVASEQ-1086-651/2021|2021-12-23|2022-01-28	AY.103

## Sheet: Supplementary Data 7
Amino acid substitution	numbers of WTD clusters	numbers of WTD sequences	WTD sequences	counts_in_USA_human	Human sequences	Pangolin sequences
C7303T	166			3990		hCoV-19/pangolin/Guangxi/P5L/2017|2017|2020-02-17 hCoV-19/pangolin/Guangxi/P3B/2017|2017|2020-02-17 hCoV-19/pangolin/Guangxi/P1E/2017|2017|2020-02-17 hCoV-19/pangolin/Guangxi/P4L/2017|2017|2020-02-17 hCoV-19/pangolin/Guangdong/1/2019|2019|2020-02-18 hCoV-19/pangolin/Guangdong/P2S/2019|2019|2020-02-17 hCoV-19/pangolin/Guangdong/A22-2/2019|2019|2020-06-22 hCoV-19/pangolin/Guangdong/SM44-9/2019|2019…
C21459T	5	2	22-006202-006_MA_Middlesex_11/30/2021 22-006202-044_PA_Adams_11/29/2021(low coverage) 22-006202-086_PA_Greene_12/1/2021 22-001705-012_NY_Onondaga_11/29/2021(clusters cannot find precursor human virus) 22-003833-012_MA_Middlesex_12/3/2021	447		hCoV-19/pangolin/Guangdong/1/2019|2019|2020-02-18 hCoV-19/pangolin/Guangdong/SM44-9/2019|2019|2020-06-22 hCoV-19/pangolin/Guangdong/SM79-9/2019|2019|2020-06-22 hCoV-19/pangolin/Guangdong/A22-2/2019|2019|2020-06-22 hCoV-19/pangolin/Guangdong/P2S/2019|2019|2020-02-17
C26469T	6	3	22-006202-006_MA_Middlesex_11/30/2021 22-003833-007_NY_Allegany_11/21/2021 22-002350-025_NY_Wyoming_11/28/2021 22-007926-005_IL_Ogle_2/2/2022 22-003833-012_MA_Middlesex_12/3/2021 22-003833-011_NY_Allegany_11/28/2021	524
C7303T,C21459T	5	2	22-006202-006_MA_Middlesex_11/30/2021 22-006202-044_PA_Adams_11/29/2021 22-006202-086_PA_Greene_12/1/2021 22-001705-012_NY_Onondaga_11/29/2021 22-003833-012_MA_Middlesex_12/3/2021	9	hCoV-19/USA/TX-CDC-QDX22527356/2021|2021-03-01|2021-03-17 hCoV-19/USA/TX-HMH-MCoV-20201/2021|2021-01-03|2021-02-25 hCoV-19/USA/TX-DSHS-5391/2021|2021-01-13|2021-04-16 hCoV-19/USA/MD-HP20682-PIDWEPEJIF/2021|2021-11-12|2021-12-10 hCoV-19/USA/MA-CDCBI-CRSP_QYGD2PHYPRTEELBD/2021|2021-12-11|2021-12-22 hCoV-19/USA/MA-CDCBI-CRSP_WY3FT37GGKCI4GED/2021|2021-11-29|2021-12-09 hCoV-19/USA/TN-ASC-210577954/20…	hCoV-19/pangolin/Guangdong/1/2019|2019|2020-02-18 hCoV-19/pangolin/Guangdong/SM44-9/2019|2019|2020-06-22 hCoV-19/pangolin/Guangdong/SM79-9/2019|2019|2020-06-22 hCoV-19/pangolin/Guangdong/A22-2/2019|2019|2020-06-22 hCoV-19/pangolin/Guangdong/P2S/2019|2019|2020-02-17
C7303T,C26469T	5	3	22-006202-006_MA_Middlesex_11/30/2021 22-003833-007_NY_Allegany_11/21/2021 22-007926-005_IL_Ogle_2/2/2022 22-003833-012_MA_Middlesex_12/3/2021 22-003833-011_NY_Allegany_11/28/2021	5	hCoV-19/USA/MN-Mayo-13419/2021|2021-11-21|2022-07-02 hCoV-19/USA/MN-Mayo-1341/2020|2020-07-30|2022-07-02 hCoV-19/USA/MN-Mayo18114/2020|2020-11-20|2022-07-06 hCoV-19/USA/MA-CDCBI-CRSP_WY3FT37GGKCI4GED/2021|2021-11-29|2021-12-09 hCoV-19/USA/WI-CDC-QDX31492818/2021|2021-11-27|2021-12-17
C21459T,C26469T	2	1	22-006202-006_MA_Middlesex_11/30/2021 22-003833-012_MA_Middlesex_12/3/2021	1	hCoV-19/USA/MA-CDCBI-CRSP_WY3FT37GGKCI4GED/2021|2021-11-29|2021-12-09
C7303T,C21459T,C26469T	2	1	22-006202-006_MA_Middlesex_11/30/2021 22-003833-012_MA_Middlesex_12/3/2021	1	hCoV-19/USA/MA-CDCBI-CRSP_WY3FT37GGKCI4GED/2021|2021-11-29|2021-12-09

## Sheet: Supplementary Data 8
Position	Position with WTD adaptive substituitions	20MU9934NPS	20MU8882NPS	20MU10086NPS	20MU8826NPS	20MU8850NPS	20MU8876NPS	20MU9622NPS	20MU9015NPS	20MU9849NPS	20MU9620NPS	20MU8805NPS	20MU9881NPS	20MU8851NPS	20MU9894NPS	20MU9888NPS	20MU9892NPS	20MU8866NPS	20MU9906NPS	20MU8969NPS	20MU8972NPS	20MU8838NPS	20MU8880NPS	20MU9861NPS	20MU10493NPS	20MU8971NPS	20MU9828NPS	20MU8987NPS	20MU8842NPS	20MU9761NPS	20MU8800NPS	20MU8986NPS	20MU8865NPS	20MU8883NPS	20MU9766NPS	20MU8968NPS	20MU8960NPS	20MU8823NPS	20MU9774NPS	20MU10178NPS	20MU9616NPS	20MU9856NPS	20MU8793NPS	20MU8869NPS	20MU8973NPS	20MU9798NPS	20MU8867NPS	20MU9758NPS	20MU8822NPS
GISAID accession No.		EPI_ISL_17481366	EPI_ISL_17481367	EPI_ISL_17481368	EPI_ISL_17481369	EPI_ISL_17481370	EPI_ISL_17481371	EPI_ISL_17481372	EPI_ISL_17481373	EPI_ISL_17481374	EPI_ISL_17481375	EPI_ISL_17481376	EPI_ISL_17481377	EPI_ISL_17481378	EPI_ISL_17481379	EPI_ISL_17481380	EPI_ISL_17481381	EPI_ISL_17481382	EPI_ISL_17481383	EPI_ISL_17481384	EPI_ISL_17481385	EPI_ISL_17481386	EPI_ISL_17481387	EPI_ISL_17481388	EPI_ISL_17481389	EPI_ISL_17481390	EPI_ISL_17481391	EPI_ISL_17481392	EPI_ISL_17481393	EPI_ISL_17481394	EPI_ISL_17481395	EPI_ISL_17481512	EPI_ISL_17481396	EPI_ISL_17481397	EPI_ISL_17481398	EPI_ISL_17481399	EPI_ISL_17481400	EPI_ISL_17481401	EPI_ISL_17481402		EPI_ISL_17481403	EPI_ISL_17481404	EPI_ISL_17481405	EPI_ISL_17481406	EPI_ISL_17481407	EPI_ISL_17481408	EPI_ISL_17481409	EPI_ISL_17481410	EPI_ISL_17481411
Pango Lineage		AY.103	AY.103	AY.103	AY.103	AY.103	AY.103	AY.103	AY.103	AY.103	AY.103	AY.103	AY.103	AY.103	AY.103	AY.103	AY.103	AY.103	AY.103	AY.103	AY.103	AY.103	AY.103	AY.103	AY.103	AY.103	AY.103	AY.103	AY.103	AY.103	AY.103	AY.103	AY.103	AY.103	AY.103	AY.103	AY.103	AY.103	AY.103	AY.103	AY.103	AY.103	AY.103	AY.103	AY.103	AY.103	AY.103	AY.103	AY.103
96																								0.0679422
186																									0.147106
214
240
252
294
382
394																0.474515																										0.484061
398
473										0.0740385
479				0.183847
491										0.184438
497										0.0595581
539
583																																	0.110833
593	ORF1a:H110Y
594				0.0721024
619																																			0.151301
621
635				0.315657
660																								0.070197
670
675
703
723																														0.0519811
741				0.257678
827																								0.0797003
845																								0.0647139
846
898
919
932										0.0854317
949
991
1033
1044
1052				0.067354
1180																								0.130178
1181																								0.0922091
1284
1288
1299
1347
1383																								0.142405
1429
1469
1593
1595										0.0936968
1607
1737										0.0920372
1738				0.107508
1740										0.0589452
1755										0.0651499
1756
1779
1848																								0.117849
1893										0.0792045
1930
1943
1946
1960																								0.0574434
1962
1997											0.147658
2023
2060
2062
2076
2162
2164
2183																								0.128289
2201
2231										0.117925
2305
2314
2322
2388
2406
2433	ORF1a:S723F
2463
2468
2534
2556																																															0.392773
2587
2700
2732
2738
2832
2836				0.102747
2893
2942																																							0.121348
2944
2965				0.0674782
3013
3019				0.0748912
3059
3092										0.0615034
3096	ORF1a:S944L
3110				0.133276
3176
3204
3242	ORF1a:G993C
3259																								0.097561
3261
3263	ORF1a:T1000I
3264	ORF1a:T1000I
3296
3330	ORF1a:T1022I
3407
3417																																			0.219796
3429
3455
3547
3564																								0.0672372
3589																								0.254958
3592
3602	ORF1a:H1113Y
3656
3661
3665
3688
3701																								0.0892857
3743
3777	ORF1a:T1171I
3802
3881										0.0670241
3988				0.0916808
4012																																			0.282707
4043																								0.0762479
4052
4189
4320
4366
4412
4446
4486
4505																								0.149826
4577										0.171717
4683																								0.124789
4694
4766
4904									0.233668
4927
4939																					0.37819		0.208259			0.412621						0.252789		0.269036
4984							0.414069
5183	ORF1a:P1640S
5239
5258
5272
5294
5323																								0.21322																								0.0810026
5365
5452
5463										0.255946
5500				0.0680796
5516										0.167224
5528										0.109325
5548										0.110278
5628
5653
5787
5822	ORF1a:L1853F
5826	ORF1a:T1854I
5907	ORF1a:T1881I
5908	ORF1a:T1881I
6002																								0.0524017
6052
6101																								0.240356
6120										0.0985401					0.460922
6312	ORF1a:T2016I
6369
6404
6573	ORF1a:S2103F
6582	ORF1a:T2106I
6597																								0.0852273
6659																																															0.291621
6661
6727
6847										0.0678128
6894
6935				0.122449
6936	ORF1a:S2224F
6961
6968																														0.0965485
6982							0.425051
6990	ORF1a:S2242F
7011
7029	ORF1a:S2255F
7041
7051
7083	ORF1a:S2273F																							0.0797101
7150
7170																								0.0862832
7179																								0.0553097
7214																								0.0973451
7239															0.167665		0.257467		0.281106
7263																								0.0571827
7299																								0.075419
7334	ORF1a:H2357Y
7406
7552
7601
7611
7675										0.056872
7693
7735															0.476562		0.397436		0.352626
7798	ORF1a:K2511N
7846
7905
7926
8006																								0.107595
8031						0.33848
8102
8133				0.0754243
8179												0.293158
8213
8277
8303				0.0891608
8311																														0.197203
8476
8606										0.126716
8735																								0.0765816
8752
8814
8818
8829
8852
8909
8918																								0.113865
8931																								0.0600994
8956
8958
8961
8975										0.0651786
9053		0.204545	0.283042	0.212589	0.235058	0.277865	0.256977	0.204586	0.269828	0.277279	0.275072	0.295195	0.20451	0.198406	0.242971	0.219444	0.300678	0.254476	0.331031	0.190065	0.292913	0.210808	0.1875	0.140143	0.21294	0.251163	0.228125	0.34078	0.167979	0.219573	0.223574	0.248158	0.294696	0.220924		0.339847	0.286853	0.278706	0.19484	0.192022	0.187112	0.219585	0.202444	0.318318	0.21686	0.161376	0.246719	0.163866	0.176207
9058
9073																								0.0890736
9101				0.0653207
9120	ORF1a:T2952I
9130																																														0.130952
9157										0.087156
9159																								0.103175
9166
9180
9220																								0.0643216
9314	ORF1a:V3017I
9362
9371																								0.132365
9428
9443																						0.137199
9455										0.125996
9491	ORF1a:H3076Y
9510	ORF1a:T3082I
9511	ORF1a:T3082I
9559																								0.0749035
9561	ORF1a:S3099L
9605
9606
9611	ORF1a:L3116F
9628										0.0948668
9711	ORF1a:S3149F
9714	ORF1a:T3150I
9778																														0.0606207
9848																																															0.38968
9857
9976																								0.0576389
10007
10083																								0.106818
10138
10157																								0.0730594
10167																								0.0730594
10292
10311				0.065781
10349																			0.0504224
10369
10449													0.177746
10450										0.36036
10507																											0.11635
10509										0.0905152
10518
10532
10589
10677
10720
10735
10778																										0.203067
10837																																			0.220424
10868										0.130137
10908	ORF1a:A3548V
10977																						0.115964
10986				0.191702
11065
11106										0.0591497
11160																														0.138791
11165
11202	ORF1a:T3646I
11253																								0.0543689
11269																								0.0737864
11286																								0.0564202
11287
11328
11333
11358																								0.103814
11378
11443
11477
11514
11555																								0.067757
11618
11687	ORF1a:L3808F
11690										0.081448
11708																								0.112903
11758
11854
11955				0.075419
11976	ORF1a:T3904I
12048																								0.0503356
12062																								0.0671141
12120																								0.130814
12163										0.107997
12245				0.13913
12248										0.15331
12253													0.46702
12288										0.07201
12357	ORF1a:T4031I
12439
12565										0.127749
12596	ORF1a:L4111F
12612		0.455507
12651																																														0.141285
12670																																								0.143668
12721
12798
12964																								0.0521901
12990
13015
13128
13201										0.0886076
13259										0.198986
13283																								0.0583039
13289																								0.0962048
13305																								0.0768551
13349																																			0.0547692
13499										0.259615
13593
13688										0.230769
13691
13730	ORF1b:A88V
13741										0.111607
13744										0.0892857
13761
13862				0.0735909
14035																								0.0540797
14059																														0.0760795
14177																								0.0742574
14183
14277																								0.0806697
14308																								0.0578387
14411																								0.0676533
14452										0.258621
14488																								0.0697674
14513
14656																								0.0914894
14723										0.0648148
14863										0.0958084
15091
15168
15257																								0.132806
15319
15328
15396
15401																								0.0550351
15403
15451		0.267879	0.310182	0.492873	0.202614	0.431927	0.273891	0.3136	0.33964	0.0790885	0.391026	0.457433	0.235544	0.20974	0.356441	0.341115	0.367103	0.389224	0.448339	0.324716	0.454763	0.239308	0.179835	0.208526	0.333769	0.376371	0.403328	0.426305	0.279509	0.275266	0.353228	0.346145	0.405146	0.251253	0.33049	0.409	0.33991	0.376709	0.332911	0.289141	0.318045	0.318447	0.233663	0.400224	0.32852	0.401118	0.282383	0.308959	0.213461
15457
15538
15540																0.344114																										0.323643
15599																								0.062249
15609										0.122449
15741
15914
16118
16210
16329															0.0581114
16585
16610
16620				0.104361
16622																																					0.0600162
16664
16692																											0.483539
16821										0.184379
16822										0.184143
17018
17053
17064
17118										0.127011
17137
17174
17176
17236																														0.0745882
17275				0.0686478
17283																								0.0647943
17336
17421
17533
17550																																										0.057508
17577
17581
17900
17913										0.164835
17999
18027
18028
18086
18090				0.184018
18105																								0.0716096
18127																								0.0719542
18129
18210										0.058548
18251
18274										0.207637
18317																								0.0580076
18332										0.070691
18390
18410
18449																									0.328094
18461										0.121755
18628
18651
18657										0.147392																																				0.0650325
18697										0.105442
18824
18826
18878
18979
19374										0.0688889
19423
19560
19572
19599																								0.0996785
19630										0.127932
19656						0.0528607
19671
19735
19884																								0.0865551
19889
19938										0.193651
19955																																		0.34925
19961	ORF1b:T2165M
19983																								0.375229
20024
20050
20116	ORF1b:T2217I
20269
20396
20402	ORF1b:S2312L
20410										0.0755539
20480	ORF1b:S2338L
20483	ORF1b:S2339F									0.263158
20561
20563
20578					0.0661429																			0.0625575
20580
20594	ORF1b:T2376I
20661
20681										0.217418
20703																											0.111916
20730																								0.0714897
20731
20758
20802																		0.171549															0.186797
20922																								0.0984456
20956
21002
21029
21030										0.321174
21088										0.281056
21288										0.122885
21304
21320				0.0971452
21321				0.100322
21444																								0.0774487
21575																									0.0819415
21618				0.247772					0.368192						0.457421		0.337219		0.193248									0.250761		0.444794	0.492597	0.48047			0.359365									0.428598		0.390159
21622
21627	S:T22I
21648	S:T29I
21658															0.329562
21727
21737										0.124183
21742
21751										0.121311
21757
21760
21767	S:H69Y
21786																								0.127615
21846
21855
21908										0.0655022
21952
21987		0.0660424				0.120603		0.115328	0.0524117	0.129485	0.123596	0.155303	0.0738535		0.0999548		0.050995	0.149565			0.136832		0.0525279		0.0704424	0.096474			0.102069		0.0752738	0.0606108	0.108389	0.0693842			0.0672131	0.0965261	0.132088	0.0759336	0.0900573				0.0787911			0.16051
22081																																																	0.403901
22088
22176
22190				0.134071
22203
22227
22256										0.0652174
22293										0.162879
22295	S:H245Y
22299
22362
22383
22386
22452																								0.107869
22498										0.109605
22687
22740																														0.0706704
22783																														0.0682988
22853																								0.0774315
22917		0.175847	0.189655	0.0746193	0.0710326	0.132906	0.144157	0.153479	0.15913	0.0654574	0.139582	0.128686	0.182981	0.0863271	0.168113	0.169349	0.156801	0.134282	0.192354	0.200245	0.164001	0.0558214	0.0885662	0.220019	0.182195	0.178105	0.230732	0.166115	0.125946	0.165223	0.163495	0.224828	0.14707	0.119022	0.223032	0.233557	0.150388	0.165666	0.159774	0.145342	0.178628	0.180749	0.074923	0.158343	0.136468	0.231638	0.0867841	0.155498	0.0926139
22951
22991
22995																			0.0576564		0.0509331							0.0505715
23000
23007										0.0649038
23034
23042
23063
23081
23190										0.188591
23271
23277
23289
23430
23447																								0.064772
23448										0.107769
23481	S:S640F
23587
23593																																							0.355705
23604																													0.0639175
23634
23635																																			0.111296
23707
23709
23753
23775
23797		0.221472
23815
23940				0.0679806
23996
24098
24138	S:T859I
24156										0.0528846
24183										0.100962
24208																													0.152985	0.158915
24210																								0.108159
24238										0.0780488
24241
24340				0.0784418
24352
24358				0.0784418
24370				0.0864
24382										0.131356
24410
24421
24502										0.127971
24506
24541										0.219048
24549										0.0865266
24773																								0.0528596
24794
24796															0.103994		0.163858
24834
24842
24872										0.0684015
24914
24928																																														0.081644
25009
25019																										0.110938
25029
25065										0.0698806
25091
25163																														0.0581491
25363
25378											0.134665
25416
25425
25463
25469
25555
25571
25599																								0.146444
25611										0.0926573
25625
25658	ORF3a:T89I
25701																																																	0.119744
25710																														0.0602373
25714
25760
25916
25925
25926
25980
26069
26107										0.105485
26131										0.151899
26151
26170
26191										0.25
26199																								0.0600522
26261										0.0502959
26295
26313
26413
26441										0.480186
26496
26617
26626																								0.083815
26635
26713																								0.0885714
26767		0.277328	0.257869	0.288136	0.111905	0.333856	0.309783	0.214178	0.474843	0.0848485	0.278184	0.271019	0.212766	0.190476	0.430572	0.193431	0.446023	0.250653	0.448276	0.231441	0.426184	0.115304	0.125245	0.108911	0.0628415	0.377934	0.266289	0.471212	0.091954	0.193961	0.389831	0.258856	0.332577	0.197802	0.279693	0.375839	0.316883	0.363985	0.303371	0.334096	0.243767	0.149254	0.154192	0.208378	0.264484	0.258964	0.11336	0.236649	0.0972763
26849
26858
26907														0.47051
27005
27147											0.18361
27263										0.063887
27291
27294																								0.0550576
27303										0.0550622
27384
27390
27399
27506
27509	ORF7a:T39I
27513																											0.0563969															0.081225
27568
27610	ORF7a:H73Y
27654
27673
27752		0.293722	0.438503	0.413333	0.422819	0.141304	0.44	0.203704	0.351562	0.291139		0.132212	0.30719	0.457944	0.268072		0.369963	0.215613	0.344512		0.176	0.495652	0.270073		0.303191	0.0837696	0.327103	0.297578		0.494318	0.29697	0.47619	0.225806	0.470199	0.304054	0.277778	0.44898	0.16318	0.261538	0.240964	0.282051		0.487395	0.473684	0.215569	0.39881	0.426036	0.31856	0.47619
27760				0.192053
27765	ORF7b:L4F
27857																								0.0634371
27858
27874		0.0573333			0.0513866					0.111111		0.0533788	0.0523114								0.0519031		0.082302							0.0580623		0.0561386		0.0553532
27882
27898										0.0585635
27933
27999								0.251349																																	0.229195
28045
28086																								0.0563798
28090																								0.0512929
28102
28141																									0.322785
28148										0.0568182
28161
28254
28267
28268
28291
28311
28320
28362
28369
28388
28394
28445
28460
28461	ORF9b:T60A	0.32072	0.449862	0.163115	0.448414	0.418449	0.490673	0.328418	0.478452	0.200288	0.404664	0.392312	0.305974	0.480479	0.43606	0.396833	0.47072	0.369894	0.366528	0.223695	0.450732	0.464847	0.424163	0.198276	0.416326	0.368046		0.371644	0.379482	0.423703	0.359194	0.46611	0.440492	0.403779	0.451895	0.371065	0.494599	0.41171	0.407051	0.346999	0.321185	0.4122	0.481125	0.375647	0.343633	0.478752	0.439006	0.345365	0.411032
28475
28613
28630
28652
28695
28760
28805
28851										0.0739098																																				0.177711
28900										0.0737387
28976										0.136835
29011
29024
29026											0.0888983
29050																														0.0749627
29085	N:T271I
29157										0.0772193
29210
29218																														0.22317
29284
29299
29329
29334
29409	N:T379I
29421
29441										0.0880121
29468						0.14623								0.0836518
29509																														0.063783
29513																	0.110334
29541																											0.274074
29616																								0.124361
29624		0.397666
29628
29690																								0.0590753
29700
29706				0.0978865
29728
29747
29779																								0.205638
29780
29781																								0.251656
29787
29798
[truncated: 100 more columns]

## Sheet: Supplementary Data 9
Amino Acid Substitution	Repeating Frequency	Epitope ID	Type of Epitope
ORF1a:H110Y_10848	5	120241	T
ORF1a:S723F_1449	2	1540712	B
ORF1a:S944L_16234	9	1539821	B
ORF1a:G993C_534	2	1539812	B
ORF1a:T1000I_3448	3	1539858	B
ORF1a:T1022I_4030	2	1654757	B
ORF1a:H1113Y_6451	2	1664115	B
ORF1a:T1171I_1297	2	1541945	B
ORF1a:P1640S_18678	4	1542702	B
ORF1a:L1853F_8059	3	1541388	B
ORF1a:T1854I_6531	3	1541388	B
ORF1a:T1881I_4622	3	1709587	B
ORF1a:T2016I_4379	6	1648393	B
ORF1a:S2103F_6403	7	1643225	B
ORF1a:T2106I_2794	2	1643225	B
ORF1a:S2224F_5467	11	1074856	T
ORF1a:S2242F_7536	3	2134017	T
ORF1a:S2255F_1198	5	1322072	T
ORF1a:S2273F_1477	6	1543402	B
ORF1a:T2283I_4417	3	1533728	B
ORF1a:T2300I_2760	2	1541488	B
ORF1a:H2357Y_958	4	1542649	B
ORF1a:K2511N_6754	3	1708988	B
ORF1a:T2952I_5219	2	1647083	B
ORF1a:V3017I_118	11	1663362	B
ORF1a:H3076Y_6790	3
ORF1a:T3082I_639	3	2134299	T
ORF1a:S3099L_4322	5	2134018	T
ORF1a:L3116F_7287	4
ORF1a:S3149F_1658	6
ORF1a:T3150I_962	4
ORF1a:A3548V_819	8	1540816	B
ORF1a:T3646I_268	3
ORF1a:L3808F_801	5	36351	B
ORF1a:T3904I_952	3	36351	B
ORF1a:T4031I_3875	2	1699338	B
ORF1a:L4111F_748	5	1542144	B
ORF1b:A88V_7657	3	1392271	B
ORF1b:T2165M_2617	2	1663318	B
ORF1b:T2217I_1382	2	1540547	B
ORF1b:S2312L_4142	2	1644743	B
ORF1b:S2338L_3554	4	1433574	B
ORF1b:S2339F_2812	4	1433574	B
ORF1b:T2376I_2981	4	2134037	T
S:T22I_4417	4	1518049	B
S:T29I_4269	3	1518049	B
S:H69Y_2045	2	1309611	B
S:H245Y_2861	4	1464014	B
S:S640F_5671	5	1596227	B
S:S680F_1683	4	1511957	B
S:T859I_3814	2	1595718	B
ORF3a:T89I_8131	2	1074899	T
ORF7a:T39I_6668	12	1457748	B
ORF7a:H73Y_4392	2	1074880	T
ORF7b:L4F_4356	2
ORF9b:T60A_0	2
N:T271I_5406	3	1596599	B
N:T379I_7715	2	1407393	B
