# Supplementary material for: Transmission of SARS-CoV-2 in free-ranging white-tailed deer in the United States
Source: Nat Commun. 2023 Jul 10;14:4078. doi: 10.1038/s41467-023-39782-x (PMC10333304; doi:10.1038/s41467-023-39782-x)
Supplement: Supplementary file 7 — Source Data [file 41467_2023_39782_MOESM7_ESM.zip]

Archive with 16 entries (16 files):
- Source Data/Fig1a_all_deer_samples_genome_no_genome_report_by_week.csv
- Source Data/Fig1b_state_deer_samples_update.csv.xlsx
- Source Data/Fig1c_all_deer_samples_lineage_matrix.csv
- Source Data/Fig1d_humans_deer_trend.xlsx
- Source Data/Fig2b_deer_clusters_counts.xlsx
- Source Data/Fig2c_Human_deer_cluster_state.csv
- Source Data/Fig2d_deer_cluster_state.csv
- Source Data/Fig2e_deer_human_cluster_state.csv
- Source Data/Fig3a_mutation_gene_count.xlsx
- Source Data/Fig3b_mutation_table_final.xlsx
- Source Data/Fig4a_NSP3_aa.xlsx
- Source Data/Fig6b_mutations_frequency_HDH.xlsx
- Source Data/Fig7b_mutations_frequency_HWH.xlsx
- Source Data/Supplementary_Fig1_subset_Supplementary Data 2.csv
- Source Data/Supplementary_Fig2a_close_human_distance_each_WTD.csv
- Source Data/Supplementary_Fig2b-e_spillover_events_variation.csv
