# Supplementary material for: Transmission of SARS-CoV-2 in free-ranging white-tailed deer in the United States
Source: Nat Commun. 2023 Jul 10;14:4078. doi: 10.1038/s41467-023-39782-x (PMC10333304; doi:10.1038/s41467-023-39782-x)
Supplement: Supplementary file 7 — Source Data [file 41467_2023_39782_MOESM7_ESM.zip › Source Data/Fig1a_all_deer_samples_genome_no_genome_report_by_week.csv]

Source data for Fig1a. Temporal distribution of SARS-CoV-2 qRT-PCR positive nasal swab samples collected in white-tailed deer and those selected for whole genome sequencing.
Year_week	count	Result
2021_46	63	Positive_no_WGS
2021_47	33	Positive_no_WGS
2021_48	101	Positive_no_WGS
2021_49	70	Positive_no_WGS
2021_50	28	Positive_no_WGS
2021_51	18	Positive_no_WGS
2021_52	6	Positive_no_WGS
2022_01	10	Positive_no_WGS
2022_02	17	Positive_no_WGS
2022_03	19	Positive_no_WGS
2022_04	15	Positive_no_WGS
2022_05	19	Positive_no_WGS
2022_06	42	Positive_no_WGS
2022_07	41	Positive_no_WGS
2022_08	7	Positive_no_WGS
2022_09	25	Positive_no_WGS
2022_10	6	Positive_no_WGS
2022_11	21	Positive_no_WGS
2022_12	7	Positive_no_WGS
2022_13	4	Positive_no_WGS
2022_14	9	Positive_no_WGS
2021_46	66	Positive_WGS
2021_47	25	Positive_WGS
2021_48	91	Positive_WGS
2021_49	61	Positive_WGS
2021_50	20	Positive_WGS
2021_51	19	Positive_WGS
2021_52	2	Positive_WGS
2022_01	13	Positive_WGS
2022_02	14	Positive_WGS
2022_03	10	Positive_WGS
2022_04	11	Positive_WGS
2022_05	14	Positive_WGS
2022_06	11	Positive_WGS
2022_07	13	Positive_WGS
2022_08	3	Positive_WGS
2022_09	1	Positive_WGS
2022_10	5	Positive_WGS
2022_11	3	Positive_WGS
2022_12	0	Positive_WGS
2022_13	0	Positive_WGS
2022_14	1	Positive_WGS
