# Supplementary material for: Transmission of SARS-CoV-2 in free-ranging white-tailed deer in the United States
Source: Nat Commun. 2023 Jul 10;14:4078. doi: 10.1038/s41467-023-39782-x (PMC10333304; doi:10.1038/s41467-023-39782-x)
Supplement: Supplementary file 7 — Source Data [file 41467_2023_39782_MOESM7_ESM.zip › Source Data/Fig1b_state_deer_samples_update.csv.xlsx]

## Sheet: Sheet1
Source data for Fig1b. Geographic distribution of SARS-CoV-2 positive white-tailed deer samples with whole genome sequencing.
state	sequencing_size
Arkansas	4
Connecticut	0
Delaware	4
District of Columbia	0
Illinois	23
Kansas	7
Kentucky	3
Louisiana	1
Maine	2
Maryland	2
Massachusetts	42
Michigan	3
Minnesota	21
Missouri	5
New Jersey	40
New York	84
North Carolina	45
North Dakota	0
Oklahoma	8
Pennsylvania	30
South Carolina	0
South Dakota	5
Tennessee	30
Texas	2
Virginia	5
West Virginia	16
Wisconsin	1
