# Supplementary material for: Transmission of SARS-CoV-2 in free-ranging white-tailed deer in the United States
Source: Nat Commun. 2023 Jul 10;14:4078. doi: 10.1038/s41467-023-39782-x (PMC10333304; doi:10.1038/s41467-023-39782-x)
Supplement: Supplementary file 7 — Source Data [file 41467_2023_39782_MOESM7_ESM.zip › Source Data/Fig1c_all_deer_samples_lineage_matrix.csv]

Source data for Fig1c. SARS-CoV-2 genetic variants in white-tailed deer nasal swab samples.
lineage	ME	MA	NY	NJ	PA	WV	DE	MD	VA	MI	WI	KY	IL	MN	MO	SD	KS	NC	TN	AR	LA	TX	OK
B.1.1.7	0	2	48	0	5	10	2	0	0	0	0	0	3	0	0	0	0	0	0	0	0	0	0
B.1.617.2	0	1	2	0	0	0	0	0	0	0	0	0	0	0	0	0	0	0	2	1	0	0	0
AY.100	0	0	0	0	1	0	0	0	1	0	0	0	1	2	0	3	0	9	1	0	0	0	0
AY.103	1	20	4	16	6	5	0	0	2	0	0	1	2	9	2	0	3	20	2	1	0	0	0
AY.106	0	0	0	0	0	0	0	0	0	0	0	0	0	1	0	0	0	2	0	0	0	0	0
AY.107	0	0	0	0	1	0	0	0	0	0	0	0	0	0	0	0	0	0	0	0	0	0	0
AY.111	0	0	0	1	0	0	0	0	0	0	0	0	0	0	0	0	0	0	0	0	0	0	0
AY.116	0	0	2	0	0	0	0	0	0	0	0	0	0	0	0	0	0	0	0	0	0	0	0
AY.118	0	0	0	0	1	0	0	0	0	0	0	0	1	0	0	0	0	3	4	0	0	0	4
AY.119	0	6	0	0	1	1	0	0	0	0	0	0	0	0	0	0	0	0	0	0	1	0	0
AY.122	0	1	0	0	0	0	0	0	0	0	0	0	0	0	0	0	0	0	0	0	0	0	0
AY.20	0	0	0	0	0	0	0	0	0	0	0	0	0	0	0	0	0	1	0	0	0	0	0
AY.25	1	3	0	2	0	0	0	0	1	0	0	0	2	0	0	0	0	1	7	1	0	0	2
AY.25.1	0	0	2	0	1	0	0	0	0	0	0	0	6	0	0	0	0	2	0	0	0	0	0
AY.26	0	0	0	0	0	0	0	0	0	0	0	0	1	0	0	0	0	0	0	0	0	0	0
AY.3	0	1	0	2	2	0	0	0	0	0	0	1	3	2	1	0	2	0	2	0	0	0	2
AY.32	0	0	0	0	0	0	0	0	0	0	0	0	0	0	1	0	0	0	0	0	0	0	0
AY.39	0	0	2	12	1	0	0	0	0	0	0	0	0	0	0	0	2	2	4	0	0	0	0
AY.39.1	0	1	1	0	0	0	0	0	0	0	0	0	0	0	0	0	0	0	1	0	0	0	0
AY.39.3	0	0	0	1	0	0	0	0	0	0	1	0	0	0	0	0	0	0	0	0	0	0	0
AY.4	0	1	0	1	0	0	0	0	0	0	0	0	0	0	0	0	0	0	0	0	0	0	0
AY.43	0	0	1	0	0	0	0	0	0	0	0	0	0	0	0	0	0	0	0	0	0	0	0
AY.44	0	5	1	1	5	0	0	0	1	0	0	0	2	7	0	0	0	3	0	0	0	0	0
AY.47	0	0	0	0	1	0	0	0	0	0	0	0	0	0	0	0	0	0	2	0	0	0	0
AY.5	0	0	0	4	0	0	0	0	0	0	0	0	0	0	0	0	0	0	0	0	0	0	0
AY.5.3	0	0	0	0	0	0	0	0	0	0	0	0	0	0	0	0	0	1	0	0	0	0	0
AY.54	0	0	0	0	0	0	0	0	0	0	0	0	0	0	0	0	0	0	0	1	0	0	0
AY.75	0	0	1	0	0	0	0	0	0	0	0	0	0	0	0	0	0	0	0	0	0	0	0
AY.77	0	0	0	0	0	0	0	0	0	0	0	0	0	0	0	0	0	0	1	0	0	0	0
AY.98.1	0	0	6	0	0	0	0	0	0	0	0	0	0	0	0	0	0	0	0	0	0	0	0
P.1	0	0	8	0	1	0	0	0	0	0	0	0	0	0	0	0	0	0	0	0	0	0	0
BA.1	0	0	0	0	0	0	0	0	0	0	0	0	0	0	1	0	0	0	0	0	0	0	0
BA.1.1	0	0	0	0	0	0	0	1	0	0	0	0	0	0	0	0	0	0	0	0	0	0	0
B.1	0	0	0	0	1	0	0	0	0	0	0	0	0	0	0	0	0	0	0	0	0	0	0
Unassigned	0	1	6	0	3	0	2	1	0	3	0	1	2	0	0	2	0	1	4	0	0	2	0
