# Supplementary material for: Transmission of SARS-CoV-2 in free-ranging white-tailed deer in the United States
Source: Nat Commun. 2023 Jul 10;14:4078. doi: 10.1038/s41467-023-39782-x (PMC10333304; doi:10.1038/s41467-023-39782-x)
Supplement: Supplementary file 7 — Source Data [file 41467_2023_39782_MOESM7_ESM.zip › Source Data/Fig1d_humans_deer_trend.xlsx]

## Sheet: Human
Source data for Fig1d. SARS-CoV-2 variant of concern (VOC) trends in humans in the United States from Jan 2021 to October 2022 and those sampled in white-tailed deer from November 2021 to April 2022.
	2019-12-29	2020-01-05	2020-01-12	2020-01-19	2020-01-26	2020-02-02	2020-02-09	2020-02-16	2020-02-23	2020-03-01	2020-03-08	2020-03-15	2020-03-22	2020-03-29	2020-04-05	2020-04-12	2020-04-19	2020-04-26	2020-05-03	2020-05-10	2020-05-17	2020-05-24	2020-05-31	2020-06-07	2020-06-14	2020-06-21	2020-06-28	2020-07-05	2020-07-12	2020-07-19	2020-07-26	2020-08-02	2020-08-09	2020-08-16	2020-08-23	2020-08-30	2020-09-06	2020-09-13	2020-09-20	2020-09-27	2020-10-04	2020-10-11	2020-10-18	2020-10-25	2020-11-01	2020-11-08	2020-11-15	2020-11-22	2020-11-29
	2009-52	2020-01	2020-02	2020-03	2020-04	2020-05	2020-06	2020-07	2020-08	2020-09	2020-10	2020-11	2020-12	2020-13	2020-14	2020-15	2020-16	2020-17	2020-18	2020-19	2020-20	2020-21	2020-22	2020-23	2020-24	2020-25	2020-26	2020-27	2020-28	2020-29	2020-30	2020-31	2020-32	2020-33	2020-34	2020-35	2020-36	2020-37	2020-38	2020-39	2020-40	2020-41	2020-42	2020-43	2020-44	2020-45	2020-46	2020-47	2020-48
Alpha													1			3	2	7		1	1	2	1	4					8		4	22	4	11	1		1	2	1	1	9	2		4	3	4	2	5	5
Gamma																1		1																1
Delta												1							1	4	6	7	9	3	2				1	65	1	15	1	7	32	10	3	10	37	16	4	20	8		2	2		3
Omicron
[truncated: 100 more columns]

## Sheet: Deer
	2021_46	2021_47	2021_48	2021_49	2021_50	2021_51	2021_52	2022_01	2022_02	2022_03	2022_04	2022_05	2022_06	2022_07	2022_08	2022_09	2022_10	2022_11	2022_12	2022_13	2022_14
Alpha	19	9	19	4	5	1	0	0	0	1	6	1	3	0	0	0	1	1	0	0	0
Gamma	0	8	1	0	0	0	0	0	0	0	0	0	0	0	0	0	0	0	0	0	0
Delta	45	7	68	55	15	13	2	13	11	6	2	10	4	11	3	1	4	2	0	0	1
Omicron	0	0	0	0	0	0	0	0	0	0	1	0	1	0	0	0	0	0	0	0	0
	2019-52	2020-01	2020-02	2020-03	2020-04	2020-05	2020-06	2020-07	2020-08	2020-09	2020-10	2020-11	2020-12	2020-13	2020-14	2020-15	2020-16	2020-17	2020-18	2020-19	2020-20	2020-21	2020-22	2020-23	2020-24	2020-25	2020-26	2020-27	2020-28	2020-29	2020-30	2020-31	2020-32	2020-33	2020-34	2020-35	2020-36	2020-37	2020-38	2020-39	2020-40	2020-41	2020-42	2020-43	2020-44	2020-45	2020-46	2020-47	2020-48
Alpha
Gamma
Delta
	2019-52	2020-01	2020-02	2020-03	2020-04	2020-05	2020-06	2020-07	2020-08	2020-09	2020-10	2020-11	2020-12	2020-13	2020-14	2020-15	2020-16	2020-17	2020-18	2020-19	2020-20	2020-21	2020-22	2020-23	2020-24	2020-25	2020-26	2020-27	2020-28	2020-29	2020-30	2020-31	2020-32	2020-33	2020-34	2020-35	2020-36	2020-37	2020-38	2020-39	2020-40	2020-41	2020-42	2020-43	2020-44	2020-45	2020-46	2020-47	2020-48
Omicron
[truncated: 100 more columns]
