# Supplementary material for: Transmission of SARS-CoV-2 in free-ranging white-tailed deer in the United States
Source: Nat Commun. 2023 Jul 10;14:4078. doi: 10.1038/s41467-023-39782-x (PMC10333304; doi:10.1038/s41467-023-39782-x)
Supplement: Supplementary file 7 — Source Data [file 41467_2023_39782_MOESM7_ESM.zip › Source Data/Fig2b_deer_clusters_counts.xlsx]

## Sheet: Sheet2
alpha	1	2	Source data for Fig2b. Number of spillover events by variant of concern.
alpha	1	3
alpha	1	4
delta	1	23	Human-WTD	Alpha	3
delta	1	24		Gamma	0
delta	1	25		Delta	60
delta	1	26		Omicron	1
delta	1	27	Human-WTD-WTD	Alpha	8
delta	1	28		Gamma	2
delta	1	29		Delta	29
delta	1	30		Omicron	0
delta	1	31	Human-WTD-Human	Alpha	0
delta	1	32		Gamma	0
delta	1	33		Delta	3
delta	1	34		Omicron	0
delta	1	43			106
delta	1	52
delta	1	53
delta	1	54
delta	1	55
delta	1	56
delta	1	57
delta	1	58
delta	1	59
delta	1	67
delta	1	68
delta	1	69
delta	1	70
delta	1	71
delta	1	72
delta	1	78
delta	1	79
delta	1	80
delta	1	83
delta	1	84
delta	1	85
delta	1	93
delta	1	99
delta	1	100
delta	1	101
delta	1	102
delta	1	103
delta	1	107
delta	1	108
delta	1	109
delta	1	114
delta	1	115
delta	1	116
delta	1	117
delta	1	118
delta	1	124
delta	1	127
delta	1	129
delta	1	131
delta	1	133
delta	1	134
delta	1	135
delta	1	137
delta	1	139
delta	1	140
delta	1	142
delta	1	144
delta	1	146
delta	1	148
omicron	1	20
alpha	2	6
alpha	2	9
alpha	2	10
alpha	3	7
alpha	4	13
alpha	6	8
alpha	7	5
alpha	12	12
alpha	17	11
delta	2	38
delta	2	45
delta	2	46
delta	2	48
delta	2	50
delta	2	60
delta	2	61
delta	2	62
delta	2	63
delta	2	74
delta	2	76
delta	2	81
delta	2	89
delta	2	95
delta	2	97
delta	2	110
delta	2	112
delta	2	120
delta	2	125
delta	3	39
delta	3	41
delta	3	42
delta	3	73
delta	3	87
delta	3	88
delta	3	91
delta	3	119
delta	3	121
delta	3	122
delta	4	35
delta	4	36
delta	4	44
delta	4	75
delta	4	94
delta	4	104
delta	4	105
delta	5	111
delta	6	65
delta	7	47
delta	8	86
delta	9	37
delta	11	40
gamma	2	17
gamma	7	16
clade	counts	1
		14
		15
		18
		19
		21
		22
		49
		51
		64
		66
		77
		82
		90
		92
		96
		98
		106
		113
		123
		126
		128
		130
		132
		136
		138
		141
		143
		145
		147
		149
