# Supplementary material for: Transmission of SARS-CoV-2 in free-ranging white-tailed deer in the United States
Source: Nat Commun. 2023 Jul 10;14:4078. doi: 10.1038/s41467-023-39782-x (PMC10333304; doi:10.1038/s41467-023-39782-x)
Supplement: Supplementary file 7 — Source Data [file 41467_2023_39782_MOESM7_ESM.zip › Source Data/Fig2c_Human_deer_cluster_state.csv]

Source data for Fig2c. Number of spillover events in the geographic distribution of the Human-Ddeer events.
state	counts
Arkansas	3
Delaware	0
Illinois	5
Kansas	0
Kentucky	1
Louisiana	0
Maine	2
Maryland	1
Massachusetts	6
Michigan	0
Minnesota	6
Missouri	2
New Jersey	4
New York	5
North Carolina	13
Oklahoma	0
Pennsylvania	8
South Dakota	0
Tennessee	6
Texas	0
Virginia	0
West Virginia	2
Wisconsin	0
