# Supplementary material for: Transmission of SARS-CoV-2 in free-ranging white-tailed deer in the United States
Source: Nat Commun. 2023 Jul 10;14:4078. doi: 10.1038/s41467-023-39782-x (PMC10333304; doi:10.1038/s41467-023-39782-x)
Supplement: Supplementary file 7 — Source Data [file 41467_2023_39782_MOESM7_ESM.zip › Source Data/Fig2d_deer_cluster_state.csv]

Source data for Fig2d. Number of spillover events in the geographic distribution of the Human-Deer-Deer events.
state	counts
Arkansas	0
Delaware	0
Illinois	3
Kansas	3
Kentucky	0
Louisiana	0
Maine	0
Maryland	0
Massachusetts	3
Minnesota	3
Missouri	0
New Jersey	6
New York	7
North Carolina	2
Oklahoma	2
Pennsylvania	4
South Dakota	1
Tennessee	3
Texas	0
Virginia	0
West Virginia	2
Wisconsin	0
