# Supplementary material for: Transmission of SARS-CoV-2 in free-ranging white-tailed deer in the United States
Source: Nat Commun. 2023 Jul 10;14:4078. doi: 10.1038/s41467-023-39782-x (PMC10333304; doi:10.1038/s41467-023-39782-x)
Supplement: Supplementary file 7 — Source Data [file 41467_2023_39782_MOESM7_ESM.zip › Source Data/Fig2e_deer_human_cluster_state.csv]

Source data for Fig2e. Number of spillover events in the geographic distribution of the Human- Deer-Human events.
state	counts
Arkansas	0
Delaware	0
Illinois	0
Kansas	0
Kentucky	0
Louisiana	0
Maine	0
Maryland	0
Michigan	0
Massachusetts	1
Minnesota	0
Missouri	0
New Jersey	0
New York	0
North Carolina	2
Oklahoma	0
Pennsylvania	0
South Dakota	0
Tennessee	0
Texas	0
Virginia	0
West Virginia	0
Wisconsin	0
