# Supplementary material for: Transmission of SARS-CoV-2 in free-ranging white-tailed deer in the United States
Source: Nat Commun. 2023 Jul 10;14:4078. doi: 10.1038/s41467-023-39782-x (PMC10333304; doi:10.1038/s41467-023-39782-x)
Supplement: Supplementary file 7 — Source Data [file 41467_2023_39782_MOESM7_ESM.zip › Source Data/Fig3a_mutation_gene_count.xlsx]

## Sheet: Sheet1
Source data for Fig3a. Number of repeated amino acid substitutions across SARS-CoV-2 proteins.
ORF1a	NSP1	2
	NSP2	6
	NSP3	27
	NSP4	9
	NSP5	1
	NSP6	5
	NSP7	1
	NSP8	4
	NSP9	0
	NSP10	0
	NSP11	0
ORF1b	NSP12	1
	NSP13	1
	NSP14	2
	NSP15	10
	NSP16	1
	Spike	18
	ORF3	6
	E	0
	M	1
	ORF6	0
	ORF7a	3
	ORF7b	2
	ORF8	6
	ORF9b	2
	N	4
		112
