# Supplementary material for: Transmission of SARS-CoV-2 in free-ranging white-tailed deer in the United States
Source: Nat Commun. 2023 Jul 10;14:4078. doi: 10.1038/s41467-023-39782-x (PMC10333304; doi:10.1038/s41467-023-39782-x)
Supplement: Supplementary file 7 — Source Data [file 41467_2023_39782_MOESM7_ESM.zip › Source Data/Fig4a_NSP3_aa.xlsx]

## Sheet: Sheet1
			Source data for Fig4a. Number of recurring amino acid substitutions in NSP3
112	112	0.56	Ubl1	1
183	71	0.355	HRV	2
653	470	2.35	MAC	3
722	69	0.345	DPUP	0
782	60	0.3	Ubl2	0
1065	283	1.415	PL2Pro	5
1202	137	0.685	NAB	1
1390	188	0.94	bSM	4
1413	23	0.115	TM1	1
1495	82	0.41	3Ecto	6
1522	27	0.135	TM2	0
1545	23	0.115	AH23	1
1922	377	1.885	Y1-Y3	3
	1922	9.61
