# Supplementary material for: Transmission of SARS-CoV-2 in free-ranging white-tailed deer in the United States
Source: Nat Commun. 2023 Jul 10;14:4078. doi: 10.1038/s41467-023-39782-x (PMC10333304; doi:10.1038/s41467-023-39782-x)
Supplement: Supplementary file 7 — Source Data [file 41467_2023_39782_MOESM7_ESM.zip › Source Data/Fig6b_mutations_frequency_HDH.xlsx]

## Sheet: WTD
mutations	number_of_repeat_cluster	number_of_deer_seq_284	clade
S:S680F	1	1	Alpha
S:S680F	3	9	Delta
ORF1a:T2283I	1	1	Alpha
ORF1a:T2283I	2	6	Delta

## Sheet: Human
Source data for Fig6b. Frequency of the two white tailed deer -specific repeatedly adaptive substitutions in the white-tailed deer or human SARS-CoV-2 sequences in public databases. databases.
mutations	clade	find_in_NC
S:S680F	Others	13
S:S680F	AY.103	7
ORF1a:T2283I	Others	84
ORF1a:T2283I	AY.103	3
mutations	clade	find_in_US
S:S680F	AY_103	232
S:S680F	Others	1658
ORF1a:T2283I	AY_103	193
ORF1a:T2283I	Others	3865
