# Supplementary material for: Transmission of SARS-CoV-2 in free-ranging white-tailed deer in the United States
Source: Nat Commun. 2023 Jul 10;14:4078. doi: 10.1038/s41467-023-39782-x (PMC10333304; doi:10.1038/s41467-023-39782-x)
Supplement: Supplementary file 7 — Source Data [file 41467_2023_39782_MOESM7_ESM.zip › Source Data/Fig7b_mutations_frequency_HWH.xlsx]

## Sheet: WTD
mutations	number_of_repeat_cluster	number_of_deer_seq_283	clade
ORF1a:S443P	1	2	Alpha
ORF1a:S443P	0	1	Gamma
ORF1a:S443P	6	17	Delta
ORF1a:T1678A	1	2	Delta
ORF1b:V1271L	2	2	Delta

## Sheet: Human
Source data for Fig7b. Frequency of the three white-tailed deer-specific repeatedly adaptive substitutions in the white-tailed deer or human SARS-CoV-2 sequences in public databases.
mutations	clade	find_in_NC
ORF1a:S443P	Others	2
ORF1a:S443P	AY.103	3
ORF1a:T1678A	Others	2
ORF1a:T1678A	AY.103	1
ORF1b:V1271L	Others	146
ORF1b:V1271L	AY.103	8
mutations	clade	find_in_US
ORF1a:S443P	AY_103	595
ORF1a:S443P	Others	1213
ORF1a:T1678A	AY_103	1
ORF1a:T1678A	Others	228
ORF1b:V1271L	AY_103	410
ORF1b:V1271L	Others	3943
