# Supplementary material for: Transmission of SARS-CoV-2 in free-ranging white-tailed deer in the United States
Source: Nat Commun. 2023 Jul 10;14:4078. doi: 10.1038/s41467-023-39782-x (PMC10333304; doi:10.1038/s41467-023-39782-x)
Supplement: Supplementary file 7 — Source Data [file 41467_2023_39782_MOESM7_ESM.zip › Source Data/Supplementary_Fig1_subset_Supplementary Data 2.csv]

Source data for Supplementary Figures 3. The geographical locations of the 39 spillover events with transmission of white-tailed deer to white-tailed deer.
Spillover event identifier	Type of cluster	State	Pango lineage	Counts of WTD sequences	WTD sequence identifiers
1	human-WTD-WTD	PA	AY.103	3	SARS-CoV-2/white-tailed deer/USA/22-000890-019_PA_Crawford_2021-11-29 SARS-CoV-2/white-tailed deer/USA/22-006202-024_PA_Delaware_2021-12-09 SARS-CoV-2/white-tailed deer/USA/22-001705-032_PA_Crawford_2021-11-29
5	human-WTD-WTD	WV	AY.103	3	SARS-CoV-2/white-tailed deer/USA/22-013500-001_WV_Randolph_2022-03-11 SARS-CoV-2/white-tailed deer/USA/22-013500-020_WV_Randolph_2022-04-04 SARS-CoV-2/white-tailed deer/USA/22-013500-017_WV_Randolph_2022-03-15
7	human-WTD-WTD	NJ	AY.103	2	SARS-CoV-2/white-tailed deer/USA/22-001705-009_NJ_Warren_2021-12-07 SARS-CoV-2/white-tailed deer/USA/22-000890-015_NJ_Warren_2021-12-08
10	human-WTD-WTD	NJ	AY.103	3	SARS-CoV-2/white-tailed deer/USA/22-000890-012_NJ_Atlantic_2021-12-07 SARS-CoV-2/white-tailed deer/USA/22-006202-062_NJ_Atlantic_2021-12-09 SARS-CoV-2/white-tailed deer/USA/22-002350-020_NJ_Salem_2021-12-07
13	human-WTD-WTD	MA	AY.103	9	SARS-CoV-2/white-tailed deer/USA/22-001705-005_MA_Hampshire_2021-11-29 SARS-CoV-2/white-tailed deer/USA/22-002350-027_MA_Hampshire_2021-11-29 SARS-CoV-2/white-tailed deer/USA/22-001705-020_MA_Worcester_2021-12-03 SARS-CoV-2/white-tailed deer/USA/22-003833-001_MA_Hampden_2021-11-30 SARS-CoV-2/white-tailed deer/USA/22-003833-022_MA_Hampden_2021-11-30 SARS-CoV-2/white-tailed deer/USA/22-001705-030_M…
14	human-WTD-WTD	MA	AY.103	4	SARS-CoV-2/white-tailed deer/USA/22-001705-003_MA_Middlesex_2021-12-03 SARS-CoV-2/white-tailed deer/USA/22-002350-009_MA_Middlesex_2021-12-03 SARS-CoV-2/white-tailed deer/USA/22-002350-010_MA_Middlesex_2021-11-29 SARS-CoV-2/white-tailed deer/USA/22-003833-015_MA_Middlesex_2021-12-01
15	human-WTD-WTD	NJ	AY.103	2	SARS-CoV-2/white-tailed deer/USA/22-003833-020_NJ_Atlantic_2021-12-11 SARS-CoV-2/white-tailed deer/USA/22-000890-006_NJ_Atlantic_2021-12-11
16	human-WTD-WTD	KS	AY.103	2	SARS-CoV-2/white-tailed deer/USA/22-010212-002_KS_Labette_2022-01-09 SARS-CoV-2/white-tailed deer/USA/22-007926-025_KS_Labette_2022-01-09
19	human-WTD-WTD	MN	AY.103	3	SARS-CoV-2/white-tailed deer/USA/22-010212-011_MN_Hennepin_2021-12-16 SARS-CoV-2/white-tailed deer/USA/22-007926-028_MN_Hennepin_2021-12-16 SARS-CoV-2/white-tailed deer/USA/22-007926-014_MN_Hennepin_2021-12-16
26	human-WTD-WTD	PA	AY.3	2	SARS-CoV-2/white-tailed deer/USA/22-001705-013_PA_Jefferson_2021-11-30 SARS-CoV-2/white-tailed deer/USA/22-000890-010_PA_Jefferson_2021-12-01
28	human-WTD-WTD	KS	AY.3	2	SARS-CoV-2/white-tailed deer/USA/21-038765-002_KS_Clay_2021-12-04 SARS-CoV-2/white-tailed deer/USA/21-038765-001_KS_Ottawa_2021-12-06
30	human-WTD-WTD	NJ	AY.3	2	SARS-CoV-2/white-tailed deer/USA/22-000890-016_NJ_Hunterdon_2021-12-07 SARS-CoV-2/white-tailed deer/USA/22-007926-008_NJ_Somerset_2022-01-13
41	human-WTD-WTD	PA	AY.44	3	SARS-CoV-2/white-tailed deer/USA/22-000890-032_PA_Lancaster_2021-12-07 SARS-CoV-2/white-tailed deer/USA/22-003833-002_PA_Lancaster_2021-12-07 SARS-CoV-2/white-tailed deer/USA/22-002350-013_PA_Lancaster_2021-12-06
42	human-WTD-WTD	MN	AY.44	3	SARS-CoV-2/white-tailed deer/USA/22-013500-018_MN_Winona_2022-02-15 SARS-CoV-2/white-tailed deer/USA/22-013500-019_MN_Winona_2022-02-16 SARS-CoV-2/white-tailed deer/USA/22-013500-032_MN_Winona_2022-02-18
46	human-WTD-WTD	NJ	AY.5	3	SARS-CoV-2/white-tailed deer/USA/22-000884-002_NJ_Atlantic_2021-12-08 SARS-CoV-2/white-tailed deer/USA/22-006202-008_NJ_Atlantic_2021-12-08 SARS-CoV-2/white-tailed deer/USA/22-002350-024_NJ_Atlantic_2021-12-08
52	human-WTD-WTD	NJ	AY.39	8	SARS-CoV-2/white-tailed deer/USA/22-010212-004_NJ_Hunterdon_2022-01-06 SARS-CoV-2/white-tailed deer/USA/22-007926-002_NJ_Union_2022-01-06 SARS-CoV-2/white-tailed deer/USA/22-007926-021_NJ_Union_2022-01-06 SARS-CoV-2/white-tailed deer/USA/22-007926-030_NJ_Morris_2022-01-31 SARS-CoV-2/white-tailed deer/USA/22-010212-031_NJ_Hunterdon_2021-12-30 SARS-CoV-2/white-tailed deer/USA/22-007926-016_NJ_Somer…
54	human-WTD-WTD	KS	AY.39	2	SARS-CoV-2/white-tailed deer/USA/22-007926-004_KS_Nemaha_2021-12-13 SARS-CoV-2/white-tailed deer/USA/22-010212-007_KS_Nemaha_2021-12-13
56	human-WTD-WTD	TN	AY.39	3	SARS-CoV-2/white-tailed deer/USA/22-010212-008_TN_Hawkins_2021-12-09 SARS-CoV-2/white-tailed deer/USA/22-010212-017_TN_Hawkins_2021-12-12 SARS-CoV-2/white-tailed deer/USA/22-007926-024_TN_Hawkins_2021-12-12
58	human-WTD-WTD	NC	AY.39	2	SARS-CoV-2/white-tailed deer/USA/22-002350-001_NC_Polk_2021-11-20 SARS-CoV-2/white-tailed deer/USA/22-002350-004_NC_Rutherford_2021-11-20
62	human-WTD-WTD	MN	AY.100	2	SARS-CoV-2/white-tailed deer/USA/22-007926-009_MN_Ramsey_2021-12-21 SARS-CoV-2/white-tailed deer/USA/22-011177-020_MN_Ramsey_2021-12-21
63	human-WTD-WTD	SD	AY.100	2	SARS-CoV-2/white-tailed deer/USA/22-013500-010_SD_Pennington_2022-01-11 SARS-CoV-2/white-tailed deer/USA/22-013500-003_SD_Pennington_2022-01-10
64	human-WTD-WTD	NC	AY.100	5	SARS-CoV-2/white-tailed deer/USA/22-000890-011_NC_Rutherford_2021-11-20 SARS-CoV-2/white-tailed deer/USA/22-001705-007_NC_Rutherford_2021-11-20 SARS-CoV-2/white-tailed deer/USA/22-006202-021_NC_Rutherford_2021-11-20 SARS-CoV-2/white-tailed deer/USA/22-003833-024_NC_Rutherford_2021-11-20 SARS-CoV-2/white-tailed deer/USA/22-001705-018_NC_Cleveland_2021-11-20
70	human-WTD-WTD	TN	AY.118	4	SARS-CoV-2/white-tailed deer/USA/22-010212-023_TN_Shelby_2022-01-11 SARS-CoV-2/white-tailed deer/USA/22-011177-019_TN_Haywood_2022-01-11 SARS-CoV-2/white-tailed deer/USA/22-007926-011_TN_Chester_2022-01-11 SARS-CoV-2/white-tailed deer/USA/22-007926-029_TN_Madison_2021-12-20
75	human-WTD-WTD	OK	AY.118	4	SARS-CoV-2/white-tailed deer/USA/22-013500-007_OK_Pushmataha_2022-02-14 SARS-CoV-2/white-tailed deer/USA/22-013500-008_OK_Pushmataha_2022-02-14 SARS-CoV-2/white-tailed deer/USA/22-013500-015_OK_Pushmataha_2022-02-14 SARS-CoV-2/white-tailed deer/USA/22-013500-030_OK_Pushmataha_2022-02-14
79	human-WTD-WTD	IL	AY.25.1	2	SARS-CoV-2/white-tailed deer/USA/22-007926-010_IL_Will_2022-02-03 SARS-CoV-2/white-tailed deer/USA/22-010212-020_IL_Kankakee_2022-02-03
81	human-WTD-WTD	TN	AY.25	2	SARS-CoV-2/white-tailed deer/USA/22-010212-012_TN_Hawkins_2021-12-12 SARS-CoV-2/white-tailed deer/USA/22-007926-012_TN_Hawkins_2021-12-13
83	human-WTD-WTD	OK	AY.25	2	SARS-CoV-2/white-tailed deer/USA/21-038767-002_OK_Lincoln_2021-11-20 SARS-CoV-2/white-tailed deer/USA/21-038767-001_OK_Lincoln_2021-11-20
86	human-WTD-WTD	IL	AY.25	2	SARS-CoV-2/white-tailed deer/USA/22-006202-007_IL_Boone_2021-12-03 SARS-CoV-2/white-tailed deer/USA/22-010212-018_IL_Winnebago_2022-01-31
89	human-WTD-WTD	NY	AY.98.1	6	SARS-CoV-2/white-tailed deer/USA/21-038001-002_NY_Cattaraugus_2021-11-22 SARS-CoV-2/white-tailed deer/USA/22-001705-011_NY_Cattaraugus_2021-11-22 SARS-CoV-2/white-tailed deer/USA/22-001705-016_NY_Cattaraugus_2021-11-30 SARS-CoV-2/white-tailed deer/USA/22-006202-002_NY_Cattaraugus_2021-11-30 SARS-CoV-2/white-tailed deer/USA/22-006202-040_NY_Cattaraugus_2021-11-30 SARS-CoV-2/white-tailed deer/USA/2…
93	human-WTD-WTD	WV	B.1.1.7	7	SARS-CoV-2/white-tailed deer/USA/22-010212-019_WV_Jefferson_2022-01-26 SARS-CoV-2/white-tailed deer/USA/22-010212-029_WV_Jefferson_2022-02-08 SARS-CoV-2/white-tailed deer/USA/22-007926-003_WV_Jefferson_2022-01-25 SARS-CoV-2/white-tailed deer/USA/22-007927-001_WV_Jefferson_2022-01-27 SARS-CoV-2/white-tailed deer/USA/22-007926-015_WV_Jefferson_2022-01-25 SARS-CoV-2/white-tailed deer/USA/22-007926-0…
94	human-WTD-WTD	PA	B.1.1.7	2	SARS-CoV-2/white-tailed deer/USA/22-000890-030_PA_Monroe_2021-12-06 SARS-CoV-2/white-tailed deer/USA/22-000890-014_PA_Monroe_2021-12-06
97	human-WTD-WTD	NY	B.1.1.7	6	SARS-CoV-2/white-tailed deer/USA/22-001705-004_NY_Onondaga_2021-12-14 SARS-CoV-2/white-tailed deer/USA/22-006202-013_NY_Onondaga_2021-12-14 SARS-CoV-2/white-tailed deer/USA/22-006202-001_NY_Madison_2021-11-29 SARS-CoV-2/white-tailed deer/USA/22-001705-024_NY_Madison_2021-12-06 SARS-CoV-2/white-tailed deer/USA/22-013500-013_NY_Onondaga_2022-03-16 SARS-CoV-2/white-tailed deer/USA/22-002350-007_NY_M…
98	human-WTD-WTD	IL	B.1.1.7	2	SARS-CoV-2/white-tailed deer/USA/22-000890-007_IL_Kankakee_2021-12-04 SARS-CoV-2/white-tailed deer/USA/22-006202-010_IL_Kankakee_2021-12-03
99	human-WTD-WTD	MA	B.1.1.7	2	SARS-CoV-2/white-tailed deer/USA/22-000890-003_MA_Berkshire_2021-11-30 SARS-CoV-2/white-tailed deer/USA/22-000890-027_MA_Berkshire_2021-12-01
100	human-WTD-WTD	NY	B.1.1.7	17	SARS-CoV-2/white-tailed deer/USA/22-000890-001_NY_Schuyler_2021-11-29 SARS-CoV-2/white-tailed deer/USA/22-006202-016_NY_Yates_2021-11-29 SARS-CoV-2/white-tailed deer/USA/22-006202-036_NY_Steuben_2021-11-29 SARS-CoV-2/white-tailed deer/USA/22-001705-008_NY_Schuyler_2021-11-21 SARS-CoV-2/white-tailed deer/USA/22-000890-013_NY_Schuyler_2021-11-29 SARS-CoV-2/white-tailed deer/USA/22-000890-031_NY_Sch…
101	human-WTD-WTD	NY	B.1.1.7	12	SARS-CoV-2/white-tailed deer/USA/22-001705-023_NY_Allegany_2021-11-21 SARS-CoV-2/white-tailed deer/USA/22-003833-017_NY_Allegany_2021-11-21 SARS-CoV-2/white-tailed deer/USA/22-003833-031_NY_Allegany_2021-11-20 SARS-CoV-2/white-tailed deer/USA/22-003833-007_NY_Allegany_2021-11-21 SARS-CoV-2/white-tailed deer/USA/22-003833-011_NY_Allegany_2021-11-28 SARS-CoV-2/white-tailed deer/USA/22-001705-027_NY…
102	human-WTD-WTD	NY	B.1.1.7	4	SARS-CoV-2/white-tailed deer/USA/22-000890-008_NY_Erie_2021-11-23 SARS-CoV-2/white-tailed deer/USA/22-006202-017_NY_Erie_2021-11-28 SARS-CoV-2/white-tailed deer/USA/22-002350-016_NY_Cattaraugus_2021-11-22 SARS-CoV-2/white-tailed deer/USA/22-006202-048_NY_Erie_2021-11-30
105	human-WTD-WTD	NY	P.1	6	SARS-CoV-2/white-tailed deer/USA/21-038001-001_NY_Allegany_2021-11-27 SARS-CoV-2/white-tailed deer/USA/22-002350-008_NY_Allegany_2021-11-28 SARS-CoV-2/white-tailed deer/USA/22-000890-022_NY_Cattaraugus_2021-11-28 SARS-CoV-2/white-tailed deer/USA/22-003833-027_NY_Cattaraugus_2021-11-23 SARS-CoV-2/white-tailed deer/USA/22-001705-017_NY_Allegany_2021-11-22 SARS-CoV-2/white-tailed deer/USA/22-001705-…
106	human-WTD-WTD	NY	P.1	2	SARS-CoV-2/white-tailed deer/USA/22-001705-015_NY_Yates_2021-11-22 SARS-CoV-2/white-tailed deer/USA/22-001705-021_NY_Yates_2021-11-22
