# Supplementary material for: Transmission of SARS-CoV-2 in free-ranging white-tailed deer in the United States
Source: Nat Commun. 2023 Jul 10;14:4078. doi: 10.1038/s41467-023-39782-x (PMC10333304; doi:10.1038/s41467-023-39782-x)
Supplement: Supplementary file 7 — Source Data [file 41467_2023_39782_MOESM7_ESM.zip › Source Data/Supplementary_Fig2a_close_human_distance_each_WTD.csv]

Source data for Supplementary Figures 5a. Distribution of genomic nucleotide sequence identities between each white-tailed deer SARS-CoV-2 and the human potential precursor viruses selected from public database
deer	<=99.80%	[99.80%,99.85%)	[99.85%-99.90%)	[99.90%-99.95%)	>=99.95%
21-038764-002_AR_Madison_2021-12-01	0	0	0	97.2973	2.7027
22-000890-004_AR_Madison_2021-12-01	0	0	1.4286	92.8571	5.7143
21-038764-001_AR_Madison_2021-12-01	0	0	0	66.6667	33.3333
22-006202-074_AR_Madison_2021-12-01	0	0	45.9459	52.7027	1.3514
22-011177-005_DE_Kent_2022-01-25	5.0847	94.9153	0	0	0
22-001705-019_IL_McHenry_2021-11-21	0	0	0	52.6316	47.3684
22-007926-005_IL_Ogle_2022-02-02	1.4085	2.8169	95.7746	0	0
22-007926-010_IL_Will_2022-02-03	0	0	0	75.4386	24.5614
22-0010212-020_IL_Kankakee_2022-02-03	0	0	0	94.7368	5.2632
22-006202-007_IL_Boone_2021-12-03	0	0	72	28	0
22-0010212-018_IL_Winnebago_2022-01-31	0	54.6667	45.3333	0	0
21-038000-001_IL_Kane_2021-11-20	0	0	54	46	0
21-038000-002_IL_McHenry_2021-11-21	0	0	0	60.396	39.604
22-006202-028_IL_McHenry_2021-11-21	0	0	0	65.3465	34.6535
22-0010212-003_IL_Kane_2022-01-17	0	0	27.7228	72.2772	0
22-001705-029_IL_Boone_2021-12-03	0	0	30.1724	25.8621	43.9655
22-007926-031_IL_Lake_2022-01-03	0	0	7.7586	38.7931	53.4483
22-000890-007_IL_Kankakee_2021-12-04	3.5714	0	96.4286	0	0
22-006202-010_IL_Kankakee_2021-12-03	3.5714	0	38.0952	58.3333	0
22-0010212-002_KS_Labette_2022-01-09	0	0	10.9375	89.0625	0
22-007926-025_KS_Labette_2022-01-09	0	0	10.9375	89.0625	0
21-038765-002_KS_Clay_2021-12-04	0	0	0	57.4074	42.5926
21-038765-001_KS_Ottawa_2021-12-06	0	0	0	53.7037	46.2963
22-007926-004_KS_Nemaha_2021-12-13	0	0	0	37.2549	62.7451
22-0010212-007_KS_Nemaha_2021-12-13	0	0	0	37.2549	62.7451
22-002392-001_KY_Christian_2021-12-24	0	0	21.1538	78.8462	0
22-013500-006_KY_Christian_2022-03-10	0	0	1.5152	95.4545	3.0303
22-002350-005_LA_Ouachita_2021-12-17	0	0	0	35.5932	64.4068
22-001705-005_MA_Hampshire_2021-11-29	0	0	18.3206	81.6794	0
22-002350-027_MA_Hampshire_2021-11-29	0	0	24.0458	75.9542	0
22-002350-010_MA_Middlesex_2021-11-29	0	0	0	47.3282	52.6718
22-001705-030_MA_Hampshire_2021-11-29	0	0	0.3817	88.1679	11.4504
22-006202-072_MA_Middlesex_2021-11-29	0	0	4.1985	95.8015	0
22-006202-031_MA_Hampshire_2021-11-29	0	0	3.4351	87.0229	9.542
22-006202-022_MA_Hampshire_2021-11-29	0	0	0	80.5344	19.4656
22-003833-022_MA_Hampden_2021-11-30	0	0	18.3206	81.6794	0
22-003833-001_MA_Hampden_2021-11-30	0	0	20.229	79.771	0
22-003833-015_MA_Middlesex_2021-12-01	0	0	3.4351	96.5649	0
22-001705-003_MA_Middlesex_2021-12-03	0	0	3.4351	96.5649	0
22-006202-071_MA_Norfolk_2021-12-02	0	0	16.4122	83.5878	0
22-002350-014_MA_Hampden_2021-12-03	0	0	24.0458	75.9542	0
22-002350-009_MA_Middlesex_2021-12-03	0	0	0.3817	89.313	10.3053
22-001705-020_MA_Worcester_2021-12-03	0	0	8.0153	86.6412	5.3435
22-006202-006_MA_Middlesex_2021-11-30	0	0	1.1364	96.5909	2.2727
21-038766-002_MA_Norfolk_2021-11-30	0	0	67.0455	32.9545	0
21-038766-001_MA_Worcester_2021-12-01	0	0	0	73.8636	26.1364
22-006202-009_MA_Worcester_2021-12-03	0	0	0	69.3182	30.6818
22-003833-012_MA_Middlesex_2021-12-03	0	0	0	69.3182	30.6818
22-002350-023_MA_Norfolk_2021-12-04	0	0	0	71.5909	28.4091
22-001705-002_MA_Hampden_2021-11-30	0	0	0	35.7143	64.2857
22-000890-024_MA_Bristol_2021-12-01	0	0	10.5691	88.6179	0.813
22-001705-031_MA_Middlesex_2021-12-02	0	3.252	4.878	91.8699	0
22-002350-017_MA_Middlesex_2021-12-04	0	0	4.065	95.935	0
22-002350-032_MA_Nantucket_2021-11-29	0	0	0	100	0
22-006202-039_MA_Berkshire_2021-12-04	0	0	38.1579	61.8421	0
22-000890-028_MA_Bristol_2021-12-03	0	0	1.6667	81.6667	16.6667
22-000890-021_MA_Dukes_2021-12-01	0	0	0.5587	99.4413	0
22-002350-029_MA_Dukes_2021-12-03	0	0	4.4693	95.5307	0
22-003833-028_MA_Middlesex_2021-12-04	0	0	0	0.5587	99.4413
22-003833-032_MA_Dukes_2021-12-04	0	0	0.5587	99.4413	0
22-000890-003_MA_Berkshire_2021-11-30	0	0	100	0	0
22-000890-027_MA_Berkshire_2021-12-01	0	0	0	100	0
22-002350-006_MA_Bristol_2021-12-02	0	0	29.1139	70.8861	0
22-005528-002_MD_Montgomery_2022-02-11	0	0	0	0	100
22-000886-002_ME_Waldo_2021-12-11	0	0	0	1.6393	98.3607
22-000886-001_ME_Oxford_2021-12-10	0	0	0	25	75
22-007926-009_MN_Ramsey_2021-12-21	0	0	0	0	100
22-011177-020_MN_Ramsey_2021-12-21	0	0	0	0	100
22-000885-001_MN_Ramsey_2021-12-07	0	0	0	30.7692	69.2308
22-006202-023_MN_Ramsey_2021-12-07	0	0	0	87.8543	12.1457
22-007926-028_MN_Hennepin_2021-12-16	0	0	0.8097	76.5182	22.6721
22-0010212-011_MN_Hennepin_2021-12-16	0	0	0	73.2794	26.7206
22-007926-014_MN_Hennepin_2021-12-16	0	0	0	73.2794	26.7206
22-007926-006_MN_Goodhue_2022-01-03	0	0	0.8097	80.9717	18.2186
22-006202-069_MN_Hennepin_2021-12-07	0	0	8	92	0
22-007926-023_MN_Scott_2021-12-19	0	0	0	54.1985	45.8015
22-013500-009_MN_Houston_2022-02-03	0	0	6.8702	87.7863	5.3435
22-000885-002_MN_Anoka_2021-12-01	0	0	0	26.9231	73.0769
22-002350-028_MN_Anoka_2021-12-01	0	0	3.0769	54.6154	42.3077
22-013500-018_MN_Winona_2022-02-15	0	0	70.7692	29.2308	0
22-013500-019_MN_Winona_2022-02-16	0	0	33.8462	66.1538	0
22-013500-032_MN_Winona_2022-02-18	0	0	85.3846	14.6154	0
22-013500-012_MO_Jefferson_2022-02-16	0	0	0	100	0
22-013500-004_MO_Bollinger_2021-12-10	0	0	6.3492	82.5397	11.1111
22-001705-007_NC_Rutherford_2021-11-20	0	0	3.4884	84.8837	11.6279
22-006202-021_NC_Rutherford_2021-11-20	0	0.5814	38.3721	61.0465	0
22-001705-018_NC_Cleveland_2021-11-20	0	1.1628	56.9767	41.8605	0
22-000890-011_NC_Rutherford_2021-11-20	0	0.5814	46.5116	52.907	0
21-038002-002_NC_Randolph_2021-11-20	0	0	1.1628	34.8837	63.9535
22-003833-024_NC_Rutherford_2021-11-20	0	0.5814	38.3721	61.0465	0
22-006202-063_NC_Guilford_2021-12-13	0	0.5814	1.7442	83.1395	14.5349
22-006202-070_NC_Pender_2021-11-19	0	0	9.8413	90.1587	0
22-000890-026_NC_Montgomery_2021-11-20	0	1.9048	26.9841	71.1111	0
22-001705-001_NC_Randolph_2021-11-20	0	0	40	60	0
22-003833-004_NC_Rutherford_2021-11-20	0	0	3.1746	75.873	20.9524
22-006202-027_NC_Chatham_2021-11-20	0	1.9048	38.7302	59.3651	0
22-002350-031_NC_Randolph_2021-11-20	0	0.6349	58.4127	40.9524	0
22-003833-025_NC_Randolph_2021-11-20	0	0	26.3492	73.6508	0
22-002350-022_NC_Randolph_2021-11-20	0	0	26.3492	73.6508	0
22-006202-018_NC_Randolph_2021-11-20	0	0	3.8095	95.2381	0.9524
21-038002-001_NC_Randolph_2021-11-20	0	0	33.3333	66.6667	0
22-002350-019_NC_Randolph_2021-11-20	0	0.6349	39.0476	60.3175	0
22-003833-029_NC_Randolph_2021-11-20	0	0.6349	58.7302	40.6349	0
22-006202-065_NC_Chatham_2021-11-20	0	0	9.5238	90.4762	0
22-006202-041_NC_Randolph_2021-11-20	0	0	8.5714	91.4286	0
22-002350-018_NC_Rockingham_2021-12-07	0	0	7.619	90.7937	1.5873
22-002350-021_NC_Rockingham_2021-12-07	0	0.3175	4.4444	84.7619	10.4762
22-006202-077_NC_Rutherford_2021-11-20	0	0	75	25	0
22-000890-005_NC_Wake_2021-11-19	0	0	0	19.8758	80.1242
22-003833-021_NC_Chatham_2021-11-20	0	0	61.4907	38.5093	0
22-006202-033_NC_Rockingham_2021-12-07	0	0	25.4658	74.5342	0
22-003833-016_NC_Duplin_2021-11-19	0	0	0	100	0
22-003833-014_NC_Rockingham_2021-12-13	0	0	34.6939	65.3061	0
22-006202-020_NC_Guilford_2021-12-13	0	0	41.8367	58.1633	0
22-002350-001_NC_Polk_2021-11-20	0	0	1.5873	93.6508	4.7619
22-002350-004_NC_Rutherford_2021-11-20	0	0	11.1111	88.8889	0
22-003833-013_NC_Cleveland_2021-11-20	0	0	98.2143	1.7857	0
22-003833-008_NC_Cleveland_2021-11-20	0	0	46.4286	53.5714	0
22-007926-027_NC_Jones_2021-12-16	0	0	4	80	16
22-006202-076_NJ_Warren_2021-12-07	0	0	0	68.0851	31.9149
22-001705-009_NJ_Warren_2021-12-07	0	0	0	49.2908	50.7092
22-000890-012_NJ_Atlantic_2021-12-07	0	0	1.4184	96.8085	1.773
22-002350-020_NJ_Salem_2021-12-07	0	0	8.156	91.844	0
22-000890-015_NJ_Warren_2021-12-08	0	0	0	49.2908	50.7092
22-006202-092_NJ_Atlantic_2021-12-08	0	0	0	98.9362	1.0638
22-006202-085_NJ_Warren_2021-12-09	0	0	0	100	0
22-006202-066_NJ_Warren_2021-12-09	0	0	0.7092	99.2908	0
22-006202-062_NJ_Atlantic_2021-12-09	0	0	3.5461	95.3901	1.0638
22-003833-020_NJ_Atlantic_2021-12-11	0	0	0	66.3121	33.6879
22-000890-006_NJ_Atlantic_2021-12-11	0	0	0	66.3121	33.6879
22-002350-026_NJ_Hunterdon_2021-12-23	0	0	0.3546	99.6454	0
22-011177-028_NJ_Hunterdon_2022-01-18	0	0	17.0213	82.9787	0
22-007926-001_NJ_Morris_2022-01-18	0	0	39.3617	60.6383	0
22-0010212-021_NJ_Hunterdon_2022-01-18	0	0	39.3617	60.6383	0
22-006202-019_NJ_Union_2021-12-23	0	50	50	0	0
22-000884-001_NJ_Cumberland_2021-12-02	0	0	6.0345	93.9655	0
22-0010212-001_NJ_Morris_2022-01-06	0	0	0	47.4138	52.5862
22-000890-016_NJ_Hunterdon_2021-12-07	0	0	15.3846	84.6154	0
22-007926-008_NJ_Somerset_2022-01-13	0	0	62.8205	37.1795	0
22-0010212-031_NJ_Hunterdon_2021-12-30	0	0	0	57.377	42.623
22-007926-016_NJ_Somerset_2022-01-04	0	0	0	21.3115	78.6885
22-0010212-015_NJ_Somerset_2022-01-06	0	0	0	26.2295	73.7705
22-007926-021_NJ_Union_2022-01-06	0	0	0	26.2295	73.7705
22-0010212-004_NJ_Hunterdon_2022-01-06	0	0	0	26.2295	73.7705
22-007926-002_NJ_Union_2022-01-06	0	0	0	26.2295	73.7705
22-007926-032_NJ_Union_2022-01-20	0	0	0	45.9016	54.0984
22-007926-030_NJ_Morris_2022-01-31	0	0	0	62.2951	37.7049
22-011177-015_NJ_Hunterdon_2022-02-07	0	0	100	0	0
22-011177-025_NJ_Hunterdon_2022-02-14	0	0	0	100	0
22-007926-017_NJ_Hunterdon_2022-02-14	0	0	65.5738	34.4262	0
22-0010212-027_NJ_Sussex_2022-01-24	0	0	0	96.4912	3.5088
22-011177-012_NJ_Hunterdon_2022-01-20	0	0	0	70.1493	29.8507
22-006202-008_NJ_Atlantic_2021-12-08	0	0	2.439	26.8293	70.7317
22-000884-002_NJ_Atlantic_2021-12-08	0	0	12.1951	87.8049	0
22-002350-024_NJ_Atlantic_2021-12-08	0	0	2.439	31.7073	65.8537
22-006202-030_NY_Schuyler_2021-11-29	0	0	23.6842	52.6316	23.6842
22-001705-012_NY_Onondaga_2021-11-29	0	0	49.1228	50.8772	0
22-003833-003_NY_Ulster_2021-11-21	0	16.6667	33.3333	50	0
22-000890-009_NY_Orange_2021-11-21	0	16.6667	33.3333	50	0
22-006202-051_NY_Oswego_2021-11-29	0	1.6949	15.2542	83.0508	0
22-006202-049_NY_Livingston_2021-11-20	0	0	21.0526	77.8947	1.0526
22-007926-026_NY_Onondaga_2022-01-05	0	0	2.1053	97.8947	0
22-006202-094_NY_Cattaraugus_2021-11-23	8.6957	20.2899	71.0145	0	0
21-038001-002_NY_Cattaraugus_2021-11-22	0	0	0	98.1132	1.8868
22-001705-011_NY_Cattaraugus_2021-11-22	0	0	0	58.4906	41.5094
22-006202-095_NY_Cattaraugus_2021-11-23	0	0	0	100	0
22-006202-040_NY_Cattaraugus_2021-11-30	0	0	13.2075	86.7925	0
22-001705-016_NY_Cattaraugus_2021-11-30	0	0	0	84.9057	15.0943
22-006202-002_NY_Cattaraugus_2021-11-30	0	0	0	98.1132	1.8868
22-002350-015_NY_Allegany_2021-11-20	4.0632	78.5553	17.3815	0	0
22-001705-014_NY_Orange_2021-11-20	0.4515	93.4537	6.0948	0	0
22-003833-031_NY_Allegany_2021-11-20	0.2257	14.6727	84.1986	0.9029	0
22-000890-025_NY_Schuyler_2021-11-21	1.3544	86.0045	12.6411	0	0
22-006202-035_NY_Allegany_2021-11-21	0.2257	43.5666	56.2077	0	0
22-001705-008_NY_Schuyler_2021-11-21	0.2257	39.2777	60.4966	0	0
22-003833-017_NY_Allegany_2021-11-21	0.9029	71.1061	27.991	0	0
22-002350-011_NY_Schuyler_2021-11-21	7.9007	89.842	2.2573	0	0
22-006202-012_NY_Schuyler_2021-11-21	0.2257	6.772	88.9391	4.0632	0
22-000890-018_NY_Schuyler_2021-11-21	0.2257	39.2777	60.4966	0	0
22-001705-027_NY_Allegany_2021-11-21	0.2257	19.6388	79.9097	0.2257	0
22-003833-007_NY_Allegany_2021-11-21	0.2257	7.9007	83.5214	8.3521	0
22-006202-026_NY_Schuyler_2021-11-21	0.2257	32.5056	67.2686	0	0
22-006202-034_NY_Schuyler_2021-11-21	0.2257	18.0587	79.9097	1.8059	0
22-006202-060_NY_Allegany_2021-11-21	1.3544	70.4289	28.2167	0	0
22-003833-023_NY_Allegany_2021-11-21	0.2257	59.1422	40.6321	0	0
22-000890-020_NY_Schuyler_2021-11-21	1.3544	90.7449	7.9007	0	0
22-001705-023_NY_Allegany_2021-11-21	0.2257	53.0474	46.7269	0	0
22-001705-025_NY_Schuyler_2021-11-21	0.2257	13.544	83.2957	2.9345	0
22-000890-023_NY_Yates_2021-11-22	0.2257	32.7314	67.0429	0	0
22-002350-016_NY_Cattaraugus_2021-11-22	14.2212	83.9729	1.8059	0	0
22-002350-002_NY_Allegany_2021-11-22	0.2257	6.0948	78.5553	15.1242	0
22-000890-008_NY_Erie_2021-11-23	34.9887	65.0113	0	0	0
22-001705-026_NY_Cattaraugus_2021-11-23	0.9029	78.3296	20.7675	0	0
22-003833-018_NY_Livingston_2021-11-27	19.8646	79.4582	0.6772	0	0
22-006202-017_NY_Erie_2021-11-28	7.4492	71.3318	21.219	0	0
22-002350-025_NY_Wyoming_2021-11-28	86.456	13.544	0	0	0
22-003833-011_NY_Allegany_2021-11-28	0.2257	5.6433	76.5237	17.6072	0
22-006202-045_NY_Schuyler_2021-11-29	0.2257	64.5598	35.2144	0	0
22-006202-001_NY_Madison_2021-11-29	0.4515	63.8826	35.6659	0	0
22-000890-013_NY_Schuyler_2021-11-29	0.2257	21.4447	76.5237	1.8059	0
22-006202-036_NY_Steuben_2021-11-29	0.2257	35.2144	64.5598	0	0
22-000890-029_NY_Schuyler_2021-11-29	4.0632	88.0361	7.9007	0	0
22-000890-001_NY_Schuyler_2021-11-29	4.0632	88.0361	7.9007	0	0
22-006202-016_NY_Yates_2021-11-29	0.9029	75.395	23.702	0	0
22-000890-031_NY_Schuyler_2021-11-29	0.2257	15.8014	81.7156	2.2573	0
22-006202-048_NY_Erie_2021-11-30	4.9661	72.4605	22.5734	0	0
22-002350-007_NY_Madison_2021-12-06	0.2257	18.5102	81.2641	0	0
22-001705-024_NY_Madison_2021-12-06	1.3544	74.7178	23.9278	0	0
22-006202-013_NY_Onondaga_2021-12-14	7.6749	80.3612	11.9639	0	0
22-001705-004_NY_Onondaga_2021-12-14	4.0632	76.0722	19.8646	0	0
22-013500-013_NY_Onondaga_2022-03-16	6.3205	80.5869	13.0926	0	0
22-006202-089_NY_Schuyler_2021-11-21	7.0588	41.1765	51.7647	0	0
22-006202-087_NY_Allegany_2021-11-23	7.0588	44.7059	48.2353	0	0
21-038001-001_NY_Allegany_2021-11-27	0	44.3478	55.6522	0	0
22-001705-015_NY_Yates_2021-11-22	0	0.8696	97.3913	1.7391	0
22-001705-021_NY_Yates_2021-11-22	0	0.8696	97.3913	1.7391	0
22-001705-028_NY_Cattaraugus_2021-11-22	0.8696	62.6087	36.5217	0	0
22-001705-017_NY_Allegany_2021-11-22	0.8696	88.6957	10.4348	0	0
22-003833-027_NY_Cattaraugus_2021-11-23	0.8696	89.5652	9.5652	0	0
22-000890-022_NY_Cattaraugus_2021-11-28	1.7391	88.6957	9.5652	0	0
22-002350-008_NY_Allegany_2021-11-28	55.6522	44.3478	0	0	0
22-013500-007_OK_Pushmataha_2022-02-14	0	0	90.625	9.375	0
22-013500-008_OK_Pushmataha_2022-02-14	0	0	90.625	9.375	0
22-013500-030_OK_Pushmataha_2022-02-14	0	0	90.625	9.375	0
22-013500-015_OK_Pushmataha_2022-02-14	0	0	90.625	9.375	0
21-038767-002_OK_Lincoln_2021-11-20	0	0	0	82.2581	17.7419
21-038767-001_OK_Lincoln_2021-11-20	0	0	0	82.2581	17.7419
22-013500-005_OK_McCurtain_2022-02-21	0	0	61.8421	38.1579	0
22-003833-006_PA_Indiana_2021-12-04	0	0	0	19.697	80.303
22-001705-032_PA_Crawford_2021-11-29	0	0	11.413	88.587	0
22-000890-019_PA_Crawford_2021-11-29	0	0	45.1087	54.8913	0
22-001705-010_PA_Cumberland_2021-12-06	0	0	50.5435	49.4565	0
22-006202-056_PA_Delaware_2021-12-09	0	0	69.5652	30.4348	0
22-006202-024_PA_Delaware_2021-12-09	0	0	56.5217	43.4783	0
21-038768-001_PA_Dauphin_2021-11-29	0	0	0	77.551	22.449
22-003833-019_PA_Cambria_2021-12-03	0	0	0	0	100
22-006202-025_PA_Westmoreland_2021-12-10	0	0	52.6316	47.3684	0
22-001705-013_PA_Jefferson_2021-11-30	0	0	0	95.3846	4.6154
22-000890-010_PA_Jefferson_2021-12-01	0	0	0	84.6154	15.3846
22-000890-002_PA_Mercer_2021-12-10	0	0	48.2143	51.7857	0
22-002350-013_PA_Lancaster_2021-12-06	0	0	16.2602	83.7398	0
22-000890-032_PA_Lancaster_2021-12-07	0	0	0.813	99.187	0
22-003833-009_PA_Blair_2021-12-07	0	0	21.9512	78.0488	0
22-003833-002_PA_Lancaster_2021-12-07	0	0	0.813	99.187	0
21-038768-002_PA_Bedford_2021-11-30	2.8846	83.6538	13.4615	0	0
22-000890-017_PA_Allegheny_2021-12-02	0.4808	31.7308	67.7885	0	0
22-000890-030_PA_Monroe_2021-12-06	23.5577	75.4808	0.9615	0	0
22-000890-014_PA_Monroe_2021-12-06	4.8077	55.2885	39.9038	0	0
22-006202-086_PA_Greene_2021-12-01	21.875	75	3.125	0	0
22-002350-003_PA_Tioga_2021-12-02	1.8182	96.3636	1.8182	0	0
22-013500-010_SD_Pennington_2022-01-11	0	2.0408	67.3469	30.6122	0
22-013500-003_SD_Pennington_2022-01-10	0	2.0408	65.3061	32.6531	0
22-007926-029_TN_Madison_2021-12-20	0	0	7.8947	89.4737	2.6316
22-011177-019_TN_Haywood_2022-01-11	0	0	23.6842	76.3158	0
22-007926-011_TN_Chester_2022-01-11	0	0	23.6842	76.3158	0
22-0010212-023_TN_Shelby_2022-01-11	0	0	23.6842	76.3158	0
22-007926-013_TN_Henry_2021-12-09	0	0	20	80	0
22-007926-007_TN_Hamblen_2021-12-12	0	0	2.4242	75.7576	21.8182
22-0010212-012_TN_Hawkins_2021-12-12	0	0	2.4242	63.6364	33.9394
22-007926-012_TN_Hawkins_2021-12-13	0	0	0	58.1818	41.8182
22-007926-019_TN_Henry_2021-12-20	0	0	73.3333	26.6667	0
22-0010212-026_TN_Shelby_2022-01-11	0	0	80	20	0
22-007926-022_TN_Greene_2021-12-09	0	0	0	69.7479	30.2521
22-0010212-024_TN_Hardeman_2021-12-13	0	0	3.3613	94.958	1.6807
22-007926-020_TN_Jackson_2022-01-03	0	4.5455	84.0909	11.3636	0
22-0010212-008_TN_Hawkins_2021-12-09	0	0	3.5714	92.8571	3.5714
22-0010212-017_TN_Hawkins_2021-12-12	0	0	8.3333	89.2857	2.381
22-007926-024_TN_Hawkins_2021-12-12	0	0	10.7143	86.9048	2.381
22-001705-022_TN_Morgan_2021-12-04	0	0	0	56.25	43.75
22-013500-001_WV_Randolph_2022-03-11	0	0	0	83.8235	16.1765
22-013500-014_WV_Randolph_2022-03-11	0	0	0	64.7059	35.2941
22-013500-017_WV_Randolph_2022-03-15	0	0	0	82.3529	17.6471
22-013500-020_WV_Randolph_2022-04-04	0	0	0	83.8235	16.1765
22-013500-011_WV_Randolph_2022-03-15	0	0	1.6949	98.3051	0
22-007927-001_WV_Jefferson_2022-01-27	0	25.2174	74.7826	0	0
22-007926-003_WV_Jefferson_2022-01-25	0	25.2174	74.7826	0	0
22-007926-015_WV_Jefferson_2022-01-25	0	13.913	86.087	0	0
22-007926-018_WV_Jefferson_2022-01-25	0	2.6087	97.3913	0	0
22-0010212-019_WV_Jefferson_2022-01-26	0	34.7826	65.2174	0	0
22-007927-002_WV_Jefferson_2022-02-08	0	13.913	86.087	0	0
22-0010212-029_WV_Jefferson_2022-02-08	0	2.6087	97.3913	0	0
22-013500-002_WV_Mineral_2022-03-08	0	78.2609	21.7391	0	0
