# Supplementary material for: Transmission of SARS-CoV-2 in free-ranging white-tailed deer in the United States
Source: Nat Commun. 2023 Jul 10;14:4078. doi: 10.1038/s41467-023-39782-x (PMC10333304; doi:10.1038/s41467-023-39782-x)
Supplement: Supplementary file 7 — Source Data [file 41467_2023_39782_MOESM7_ESM.zip › Source Data/Supplementary_Fig2b-e_spillover_events_variation.csv]

PP	identity	HW	HWW	HWH	out of states	total
99.95	90	43	21	1	1	66
99.95	80	43	21	1	1	66
99.95	70	43	21	2	1	67
99.95	60	43	21	2	1	67
99.9	90	59	35	2	3	99
99.9	80	59	35	2	3	99
99.9	70	59	35	3	3	100
99.9	60	59	35	3	3	100
99.85	90	64	39	2	3	108
99.85	80	64	39	2	3	108
99.85	70	64	39	3	3	109
99.85	60	65	39	3	3	110
99.8	90	65	39	2	3	109
99.8	80	65	39	2	3	109
99.8	70	65	39	3	3	110
99.8	60	66	39	3	3	111
99.75	90	65	39	2	3	109
99.75	80	65	39	2	3	109
99.75	70	65	39	3	3	110
99.75	60	66	39	3	3	111
99.7	90	65	39	2	3	109
99.7	80	65	39	2	3	109
99.7	70	65	39	3	3	110
99.7	60	66	39	3	3	111
99.65	90	65	39	2	3	109
99.65	80	65	39	2	3	109
99.65	70	65	39	3	3	110
99.65	60	66	39	3	3	111
99.6	90	65	39	2	3	109
99.6	80	65	39	2	3	109
99.6	70	65	39	3	3	110
99.6	60	66	39	3	3	111
99.55	90	65	39	2	3	109
99.55	80	65	39	2	3	109
99.55	70	65	39	3	3	110
99.55	60	66	39	3	3	111
99.5	90	65	39	2	3	109
99.5	80	65	39	2	3	109
99.5	70	65	39	3	3	110
99.5	60	66	39	3	3	111
